# Supplementary material for: A self-powered ingestible wireless biosensing system for real-time in situ monitoring of gastrointestinal tract metabolites
Source: Nat Commun. 2022 Dec 1;13:7405. doi: 10.1038/s41467-022-35074-y (PMC9715945; doi:10.1038/s41467-022-35074-y)
Supplement: Supplementary file 3 — Source data file [file 41467_2022_35074_MOESM3_ESM.xlsx]

## Sheet: Fig. 2e
	Board 1	Board 2	Board 3	Board 4
Voltage (V)	Freq (KHz)	Freq (KHz)	Freq (KHz)	Freq (KHz)	Mean (n=4)	Standard deviation
0.3	12.53	13.0193	13	13.528	13.0193	0.40766
0.32	19.67	20.7123	22	20.467	20.7123	0.96691
0.34	34.57	35.5247	36.5	35.504	35.5247	0.78805
0.36	53.45	54.808	56.496	54.478	54.808	1.26523
0.38	84.5	84.1667	85.5	82.5	84.1667	1.24722
0.4	123.5	123.51	125.53	121.5	123.51	1.64526
0.42	187.75	186.944	187.5	185.583	186.944	0.968
0.44	244.45	243.133	244.5	240.45	243.133	1.89751
0.46	336.25	336.404	340.53	332.431	336.404	3.30819
0.48	425.5	425.493	428.47	422.51	425.493	2.43316

## Sheet: Fig. 3a
	Experiment 1	Experiment 2	Experiment 3	Experiment 4	Average (n=4)
t (s)	E (V)	E (V)	E (V)	E (V)	E (V)	Standard Deviation
0	0.5461	0.5478	0.5558	0.5575	0.5518	0.0057
0.6	0.5461	0.5478	0.5558	0.5575	0.5518	0.0057
1.2	0.5461	0.5478	0.5558	0.5575	0.5518	0.0057
1.8	0.5461	0.5478	0.5558	0.5575	0.5518	0.0057
2.4	0.5461	0.5478	0.5558	0.5575	0.5518	0.0057
3	0.5461	0.5478	0.5558	0.5575	0.5518	0.0057
3.6	0.5461	0.5478	0.5558	0.5575	0.5518	0.0057
4.2	0.5461	0.5478	0.5558	0.5575	0.5518	0.0057
4.8	0.5461	0.5478	0.5558	0.5575	0.5518	0.0057
5.4	0.5461	0.5478	0.5558	0.5575	0.5518	0.0057
6	0.5461	0.5478	0.5558	0.5575	0.5518	0.0057
6.6	0.5461	0.5478	0.5558	0.5575	0.5518	0.0057
7.2	0.5461	0.5478	0.5558	0.5575	0.5518	0.0057
7.8	0.5461	0.5478	0.5558	0.5575	0.5518	0.0057
8.4	0.5461	0.5478	0.5558	0.5575	0.5518	0.0057
9	0.5461	0.5478	0.5558	0.5575	0.5518	0.0057
9.6	0.5461	0.5478	0.5558	0.5575	0.5518	0.0057
10.2	0.5461	0.5478	0.5558	0.5575	0.5518	0.0057
10.8	0.5461	0.5478	0.5558	0.5575	0.5518	0.0057
11.4	0.5461	0.5478	0.5558	0.5575	0.5518	0.0057
12	0.5461	0.5478	0.5558	0.5575	0.5518	0.0057
12.6	0.5461	0.5478	0.5558	0.5575	0.5518	0.0057
13.2	0.5461	0.5478	0.5558	0.5575	0.5518	0.0057
13.8	0.5461	0.5478	0.5558	0.5575	0.5518	0.0057
14.4	0.5461	0.5478	0.5558	0.5575	0.5518	0.0057
15	0.5461	0.5478	0.5558	0.5575	0.5518	0.0057
15.6	0.5461	0.5478	0.5558	0.5575	0.5518	0.0057
16.2	0.5461	0.5478	0.5558	0.5575	0.5518	0.0057
16.8	0.5461	0.5478	0.5558	0.5575	0.5518	0.0057
17.4	0.5461	0.5478	0.5558	0.5575	0.5518	0.0057
18	0.5461	0.5478	0.5558	0.5575	0.5518	0.0057
18.6	0.5461	0.5478	0.5558	0.5575	0.5518	0.0057
19.2	0.5461	0.5478	0.5558	0.5575	0.5518	0.0057
19.8	0.5461	0.5478	0.5558	0.5575	0.5518	0.0057
20.4	0.5461	0.5478	0.5558	0.5575	0.5518	0.0057
21	0.5461	0.5478	0.5558	0.5575	0.5518	0.0057
21.6	0.5461	0.5478	0.5558	0.5575	0.5518	0.0057
22.2	0.5461	0.5478	0.5558	0.5575	0.5518	0.0057
22.8	0.5461	0.5478	0.5558	0.5575	0.5518	0.0057
23.4	0.5461	0.5478	0.5558	0.5575	0.5518	0.0057
24	0.5461	0.5478	0.5558	0.5575	0.5518	0.0057
24.6	0.5461	0.5478	0.5558	0.5575	0.5518	0.0057
25.2	0.5461	0.5478	0.5558	0.5575	0.5518	0.0057
25.8	0.5461	0.5478	0.5558	0.5575	0.5518	0.0057
26.4	0.5461	0.5478	0.5558	0.5575	0.5518	0.0057
27	0.5461	0.5478	0.5558	0.5575	0.5518	0.0057
27.6	0.5461	0.5478	0.5558	0.5575	0.5518	0.0057
28.2	0.5461	0.5478	0.5558	0.5575	0.5518	0.0057
28.8	0.5461	0.5478	0.5558	0.5575	0.5518	0.0057
29.4	0.5461	0.5478	0.5558	0.5575	0.5518	0.0057
30	0.5461	0.5478	0.5558	0.5575	0.5518	0.0057
30.6	0.5461	0.5478	0.5558	0.5575	0.5518	0.0057
31.2	0.5461	0.5478	0.5558	0.5575	0.5518	0.0057
31.8	0.5461	0.5478	0.5558	0.5575	0.5518	0.0057
32.4	0.5461	0.5478	0.5558	0.5575	0.5518	0.0057
33	0.5461	0.5478	0.5558	0.5575	0.5518	0.0057
33.6	0.5461	0.5478	0.5558	0.5575	0.5518	0.0057
34.2	0.5461	0.5478	0.5558	0.5575	0.5518	0.0057
34.8	0.5461	0.5478	0.5558	0.5575	0.5518	0.0057
35.4	0.5461	0.5478	0.5558	0.5575	0.5518	0.0057
36	0.5461	0.5478	0.5558	0.5575	0.5518	0.0057
36.6	0.5461	0.5478	0.5558	0.5575	0.5518	0.0057
37.2	0.5461	0.5478	0.5558	0.5575	0.5518	0.0057
37.8	0.5461	0.5478	0.5558	0.5575	0.5518	0.0057
38.4	0.5461	0.5478	0.5558	0.5575	0.5518	0.0057
39	0.5461	0.5478	0.5558	0.5575	0.5518	0.0057
39.6	0.5461	0.5478	0.5558	0.5575	0.5518	0.0057
40.2	0.5461	0.5478	0.5558	0.5575	0.5518	0.0057
40.8	0.5461	0.5478	0.5558	0.5575	0.5518	0.0057
41.4	0.5461	0.5478	0.5558	0.5575	0.5518	0.0057
42	0.5461	0.5478	0.5558	0.5575	0.5518	0.0057
42.6	0.5461	0.5478	0.5558	0.5575	0.5518	0.0057
43.2	0.5461	0.5478	0.5558	0.5575	0.5518	0.0057
43.8	0.5461	0.5478	0.5558	0.5575	0.5518	0.0057
44.4	0.5461	0.5478	0.5558	0.5575	0.5518	0.0057
45	0.5461	0.5478	0.5558	0.5575	0.5518	0.0057
45.6	0.5461	0.5478	0.5558	0.5575	0.5518	0.0057
46.2	0.5461	0.5478	0.5558	0.5575	0.5518	0.0057
46.8	0.5461	0.5478	0.5558	0.5575	0.5518	0.0057
47.4	0.5461	0.5478	0.5558	0.5575	0.5518	0.0057
48	0.5461	0.5478	0.5558	0.5575	0.5518	0.0057
48.6	0.5461	0.5478	0.5558	0.5575	0.5518	0.0057
49.2	0.5461	0.5478	0.5558	0.5575	0.5518	0.0057
49.8	0.5461	0.5478	0.5558	0.5575	0.5518	0.0057
50.4	0.5461	0.5478	0.5558	0.5575	0.5518	0.0057
51	0.5461	0.5478	0.5558	0.5575	0.5518	0.0057
51.6	0.5461	0.5478	0.5558	0.5575	0.5518	0.0057
52.2	0.5461	0.5478	0.5558	0.5575	0.5518	0.0057
52.8	0.5461	0.5478	0.5558	0.5575	0.5518	0.0057
53.4	0.5461	0.5478	0.5558	0.5575	0.5518	0.0057
54	0.5461	0.5478	0.5558	0.5575	0.5518	0.0057
54.6	0.5461	0.5478	0.5558	0.5575	0.5518	0.0057
55.2	0.5461	0.5478	0.5558	0.5575	0.5518	0.0057
55.8	0.5461	0.5478	0.5558	0.5575	0.5518	0.0057
56.4	0.5461	0.5478	0.5558	0.5575	0.5518	0.0057
57	0.5461	0.5478	0.5558	0.5575	0.5518	0.0057
57.6	0.5461	0.5478	0.5558	0.5575	0.5518	0.0057
58.2	0.5461	0.5478	0.5558	0.5575	0.5518	0.0057
58.8	0.5461	0.5478	0.5558	0.5575	0.5518	0.0057
59.4	0.5461	0.5478	0.5558	0.5575	0.5518	0.0057
60	0.5461	0.5478	0.5558	0.5575	0.5518	0.0057
60.6	0.5461	0.5478	0.5558	0.5575	0.5518	0.0057
61.2	0.5461	0.5478	0.5558	0.5575	0.5518	0.0057
61.8	0.5461	0.5478	0.5558	0.5575	0.5518	0.0057
62.4	0.5461	0.5478	0.5558	0.5575	0.5518	0.0057
63	0.5461	0.5478	0.5558	0.5575	0.5518	0.0057
63.6	0.5461	0.5478	0.5558	0.5575	0.5518	0.0057
64.2	0.5461	0.5478	0.5558	0.5575	0.5518	0.0057
64.8	0.5461	0.5478	0.5558	0.5575	0.5518	0.0057
65.4	0.5461	0.5478	0.5558	0.5575	0.5518	0.0057
66	0.5461	0.5478	0.5558	0.5575	0.5518	0.0057
66.6	0.5461	0.5478	0.5558	0.5575	0.5518	0.0057
67.2	0.5461	0.5478	0.5558	0.5575	0.5518	0.0057
67.8	0.5461	0.5478	0.5558	0.5575	0.5518	0.0057
68.4	0.5461	0.5478	0.5558	0.5575	0.5518	0.0057
69	0.5461	0.5478	0.5558	0.5575	0.5518	0.0057
69.6	0.5461	0.5478	0.5558	0.5575	0.5518	0.0057
70.2	0.5461	0.5478	0.5558	0.5575	0.5518	0.0057
70.8	0.5461	0.5478	0.5558	0.5575	0.5518	0.0057
71.4	0.5461	0.5478	0.5558	0.5575	0.5518	0.0057
72	0.5461	0.5478	0.5558	0.5575	0.5518	0.0057
72.6	0.5461	0.5478	0.5558	0.5575	0.5518	0.0057
73.2	0.5461	0.5478	0.5558	0.5575	0.5518	0.0057
73.8	0.5461	0.5478	0.5558	0.5575	0.5518	0.0057
74.4	0.5461	0.5478	0.5558	0.5575	0.5518	0.0057
75	0.5461	0.5478	0.5558	0.5575	0.5518	0.0057
75.6	0.5461	0.5478	0.5558	0.5575	0.5518	0.0057
76.2	0.5461	0.5478	0.5558	0.5575	0.5518	0.0057
76.8	0.5461	0.5478	0.5558	0.5575	0.5518	0.0057
77.4	0.5461	0.5478	0.5558	0.5575	0.5518	0.0057
78	0.5461	0.5478	0.5558	0.5575	0.5518	0.0057
78.6	0.5461	0.5478	0.5558	0.5575	0.5518	0.0057
79.2	0.5461	0.5478	0.5558	0.5575	0.5518	0.0057
79.8	0.5461	0.5478	0.5558	0.5575	0.5518	0.0057
80.4	0.5461	0.5478	0.5558	0.5575	0.5518	0.0057
81	0.5461	0.5478	0.5558	0.5575	0.5518	0.0057
81.6	0.5461	0.5478	0.5558	0.5575	0.5518	0.0057
82.2	0.5461	0.5478	0.5558	0.5575	0.5518	0.0057
82.8	0.5461	0.5478	0.5558	0.5575	0.5518	0.0057
83.4	0.5461	0.5478	0.5558	0.5575	0.5518	0.0057
84	0.5461	0.5478	0.5558	0.5575	0.5518	0.0057
84.6	0.5461	0.5478	0.5558	0.5575	0.5518	0.0057
85.2	0.5461	0.5478	0.5558	0.5575	0.5518	0.0057
85.8	0.5461	0.5478	0.5558	0.5575	0.5518	0.0057
86.4	0.5461	0.5478	0.5558	0.5575	0.5518	0.0057
87	0.5461	0.5478	0.5558	0.5575	0.5518	0.0057
87.6	0.5461	0.5478	0.5558	0.5575	0.5518	0.0057
88.2	0.5461	0.5478	0.5558	0.5575	0.5518	0.0057
88.8	0.5461	0.5478	0.5558	0.5575	0.5518	0.0057
89.4	0.5461	0.5478	0.5558	0.5575	0.5518	0.0057
90	0.5461	0.5478	0.5558	0.5575	0.5518	0.0057
90.6	0.5461	0.5478	0.5558	0.5575	0.5518	0.0057
91.2	0.5461	0.5478	0.5558	0.5575	0.5518	0.0057
91.8	0.5461	0.5478	0.5558	0.5575	0.5518	0.0057
92.4	0.5461	0.5478	0.5558	0.5575	0.5518	0.0057
93	0.5461	0.5478	0.5558	0.5575	0.5518	0.0057
93.6	0.5461	0.5478	0.5558	0.5575	0.5518	0.0057
94.2	0.5461	0.5478	0.5558	0.5575	0.5518	0.0057
94.8	0.5461	0.5478	0.5558	0.5575	0.5518	0.0057
95.4	0.5461	0.5478	0.5558	0.5575	0.5518	0.0057
96	0.5461	0.5478	0.5558	0.5575	0.5518	0.0057
96.6	0.5461	0.5478	0.5558	0.5575	0.5518	0.0057
97.2	0.5461	0.5478	0.5558	0.5575	0.5518	0.0057
97.8	0.5461	0.5478	0.5558	0.5575	0.5518	0.0057
98.4	0.5461	0.5478	0.5558	0.5575	0.5518	0.0057
99	0.5461	0.5478	0.5558	0.5575	0.5518	0.0057
99.6	0.5461	0.5478	0.5558	0.5575	0.5518	0.0057
100.2	0.5461	0.5478	0.5558	0.5575	0.5518	0.0057
100.8	0.5461	0.5478	0.5558	0.5575	0.5518	0.0057
101.4	0.5461	0.5478	0.5558	0.5575	0.5518	0.0057
102	0.5461	0.5478	0.5558	0.5575	0.5518	0.0057
102.6	0.5461	0.5478	0.5558	0.5575	0.5518	0.0057
103.2	0.5461	0.5478	0.5558	0.5575	0.5518	0.0057
103.8	0.5462	0.5478	0.5558	0.5575	0.5518	0.0057
104.4	0.5462	0.5478	0.5558	0.5575	0.5518	0.0057
105	0.5462	0.5478	0.5558	0.5575	0.5518	0.0057
105.6	0.5462	0.5478	0.5558	0.5575	0.5518	0.0057
106.2	0.5462	0.5478	0.5558	0.5575	0.5518	0.0057
106.8	0.5462	0.5478	0.5558	0.5575	0.5518	0.0057
107.4	0.5462	0.5478	0.5558	0.5575	0.5518	0.0057
108	0.5462	0.5478	0.5558	0.5575	0.5518	0.0057
108.6	0.5462	0.5478	0.5558	0.5575	0.5518	0.0057
109.2	0.5462	0.5478	0.5558	0.5575	0.5518	0.0057
109.8	0.5462	0.5478	0.5558	0.5575	0.5518	0.0057
110.4	0.5462	0.5478	0.5558	0.5575	0.5518	0.0057
111	0.5462	0.5478	0.5558	0.5575	0.5518	0.0057
111.6	0.5462	0.5478	0.5558	0.5575	0.5518	0.0057
112.2	0.5462	0.5478	0.5558	0.5575	0.5518	0.0057
112.8	0.5462	0.5478	0.5558	0.5575	0.5518	0.0057
113.4	0.5462	0.5478	0.5558	0.5575	0.5518	0.0057
114	0.5462	0.5478	0.5558	0.5575	0.5518	0.0057
114.6	0.5462	0.5478	0.5558	0.5575	0.5518	0.0057
115.2	0.5462	0.5478	0.5558	0.5575	0.5518	0.0057
115.8	0.5462	0.5478	0.5558	0.5575	0.5518	0.0057
116.4	0.5462	0.5478	0.5558	0.5575	0.5518	0.0057
117	0.5462	0.5478	0.5558	0.5575	0.5518	0.0057
117.6	0.5462	0.5478	0.5558	0.5575	0.5518	0.0057
118.2	0.5462	0.5478	0.5558	0.5575	0.5518	0.0057
118.8	0.5462	0.5478	0.5558	0.5575	0.5518	0.0057
119.4	0.5462	0.5478	0.5558	0.5575	0.5518	0.0057
120	0.5462	0.5478	0.5558	0.5575	0.5518	0.0057
120.6	0.5462	0.5478	0.5558	0.5575	0.5518	0.0057
121.2	0.5462	0.5478	0.5558	0.5575	0.5518	0.0057
121.8	0.5462	0.5478	0.5558	0.5575	0.5518	0.0057
122.4	0.5462	0.5478	0.5558	0.5575	0.5518	0.0057
123	0.5462	0.5478	0.5558	0.5575	0.5518	0.0057
123.6	0.5462	0.5478	0.5558	0.5575	0.5518	0.0057
124.2	0.5462	0.5478	0.5558	0.5575	0.5518	0.0057
124.8	0.5462	0.5478	0.5558	0.5575	0.5518	0.0057
125.4	0.5462	0.5478	0.5558	0.5575	0.5518	0.0057
126	0.5462	0.5478	0.5558	0.5575	0.5518	0.0057
126.6	0.5462	0.5478	0.5558	0.5575	0.5518	0.0057
127.2	0.5462	0.5478	0.5558	0.5575	0.5518	0.0057
127.8	0.5462	0.5478	0.5558	0.5575	0.5518	0.0057
128.4	0.5462	0.5478	0.5558	0.5575	0.5518	0.0057
129	0.5462	0.5478	0.5558	0.5575	0.5518	0.0057
129.6	0.5462	0.5478	0.5558	0.5575	0.5518	0.0057
130.2	0.5462	0.5478	0.5558	0.5575	0.5518	0.0057
130.8	0.5462	0.5478	0.5558	0.5575	0.5518	0.0057
131.4	0.5462	0.5478	0.5558	0.5575	0.5518	0.0057
132	0.5462	0.5478	0.5558	0.5575	0.5518	0.0057
132.6	0.5462	0.5478	0.5558	0.5575	0.5518	0.0057
133.2	0.5462	0.5478	0.5558	0.5575	0.5518	0.0057
133.8	0.5462	0.5478	0.5558	0.5575	0.5518	0.0057
134.4	0.5462	0.5478	0.5558	0.5575	0.5518	0.0057
135	0.5462	0.5478	0.5558	0.5575	0.5518	0.0057
135.6	0.5462	0.5478	0.5558	0.5575	0.5518	0.0057
136.2	0.5462	0.5478	0.5558	0.5575	0.5518	0.0057
136.8	0.5462	0.5478	0.5558	0.5575	0.5518	0.0057
137.4	0.5462	0.5478	0.5558	0.5575	0.5518	0.0057
138	0.5462	0.5478	0.5558	0.5575	0.5518	0.0057
138.6	0.5462	0.5478	0.5558	0.5575	0.5518	0.0057
139.2	0.5462	0.5478	0.5558	0.5575	0.5518	0.0057
139.8	0.5462	0.5478	0.5558	0.5575	0.5518	0.0057
140.4	0.5462	0.5478	0.5558	0.5575	0.5518	0.0057
141	0.5462	0.5478	0.5558	0.5575	0.5518	0.0057
141.6	0.5462	0.5478	0.5558	0.5575	0.5518	0.0057
142.2	0.5462	0.5478	0.5558	0.5575	0.5518	0.0057
142.8	0.5462	0.5478	0.5558	0.5575	0.5518	0.0057
143.4	0.5462	0.5478	0.5558	0.5575	0.5518	0.0057
144	0.5461	0.5478	0.5558	0.5575	0.5518	0.0057
144.6	0.5461	0.5478	0.5558	0.5575	0.5518	0.0057
145.2	0.5461	0.5478	0.5558	0.5575	0.5518	0.0057
145.8	0.5461	0.5478	0.5558	0.5575	0.5518	0.0057
146.4	0.5461	0.5478	0.5558	0.5575	0.5518	0.0057
147	0.5461	0.5478	0.5558	0.5575	0.5518	0.0057
147.6	0.5461	0.5478	0.5558	0.5575	0.5518	0.0057
148.2	0.5461	0.5478	0.5558	0.5575	0.5518	0.0057
148.8	0.5461	0.5478	0.5558	0.5575	0.5518	0.0057
149.4	0.5461	0.5478	0.5558	0.5575	0.5518	0.0057
150	0.5461	0.5478	0.5558	0.5575	0.5518	0.0057
150.6	0.5461	0.5478	0.5558	0.5575	0.5518	0.0057
151.2	0.5461	0.5478	0.5558	0.5575	0.5518	0.0057
151.8	0.5461	0.5478	0.5558	0.5575	0.5518	0.0057
152.4	0.5461	0.5478	0.5558	0.5575	0.5518	0.0057
153	0.5461	0.5478	0.5558	0.5575	0.5518	0.0057
153.6	0.5461	0.5478	0.5558	0.5575	0.5518	0.0057
154.2	0.5461	0.5478	0.5558	0.5575	0.5518	0.0057
154.8	0.5461	0.5478	0.5558	0.5575	0.5518	0.0057
155.4	0.5461	0.5478	0.5558	0.5575	0.5518	0.0057
156	0.5461	0.5478	0.5558	0.5575	0.5518	0.0057
156.6	0.5461	0.5478	0.5558	0.5575	0.5518	0.0057
157.2	0.5461	0.5478	0.5558	0.5575	0.5518	0.0057
157.8	0.5461	0.5478	0.5558	0.5575	0.5518	0.0057
158.4	0.5461	0.5478	0.5558	0.5575	0.5518	0.0057
159	0.5461	0.5478	0.5558	0.5575	0.5518	0.0057
159.6	0.5461	0.5478	0.5558	0.5575	0.5518	0.0057
160.2	0.5461	0.5478	0.5558	0.5575	0.5518	0.0057
160.8	0.5461	0.5478	0.5558	0.5575	0.5518	0.0057
161.4	0.5461	0.5478	0.5558	0.5575	0.5518	0.0057
162	0.5461	0.5478	0.5558	0.5575	0.5518	0.0057
162.6	0.5461	0.5478	0.5558	0.5575	0.5518	0.0057
163.2	0.5461	0.5478	0.5558	0.5575	0.5518	0.0057
163.8	0.5461	0.5478	0.5558	0.5575	0.5518	0.0057
164.4	0.5461	0.5478	0.5558	0.5575	0.5518	0.0057
165	0.5461	0.5478	0.5558	0.5575	0.5518	0.0057
165.6	0.5461	0.5478	0.5558	0.5575	0.5518	0.0057
166.2	0.5461	0.5478	0.5558	0.5574	0.5518	0.0057
166.8	0.5461	0.5478	0.5558	0.5574	0.5518	0.0057
167.4	0.5461	0.5478	0.5558	0.5574	0.5518	0.0057
168	0.5461	0.5478	0.5558	0.5574	0.5518	0.0057
168.6	0.5461	0.5478	0.5558	0.5574	0.5518	0.0057
169.2	0.5461	0.5478	0.5558	0.5574	0.5518	0.0057
169.8	0.5461	0.5478	0.5558	0.5574	0.5518	0.0057
170.4	0.5461	0.5478	0.5558	0.5574	0.5518	0.0057
171	0.5461	0.5478	0.5558	0.5574	0.5518	0.0057
171.6	0.5461	0.5478	0.5558	0.5574	0.5518	0.0057
172.2	0.5461	0.5478	0.5558	0.5574	0.5518	0.0057
172.8	0.5461	0.5478	0.5558	0.5574	0.5518	0.0057
173.4	0.5461	0.5478	0.5558	0.5574	0.5518	0.0057
174	0.5461	0.5478	0.5558	0.5574	0.5518	0.0057
174.6	0.5461	0.5478	0.5558	0.5574	0.5518	0.0057
175.2	0.5461	0.5478	0.5558	0.5574	0.5518	0.0057
175.8	0.5461	0.5478	0.5558	0.5574	0.5518	0.0057
176.4	0.5461	0.5478	0.5558	0.5574	0.5518	0.0057
177	0.5461	0.5478	0.5558	0.5574	0.5518	0.0057
177.6	0.5461	0.5478	0.5557	0.5574	0.5518	0.0057
178.2	0.5461	0.5478	0.5557	0.5574	0.5518	0.0057
178.8	0.5461	0.5478	0.5557	0.5574	0.5518	0.0057
179.4	0.5461	0.5478	0.5557	0.5574	0.5518	0.0057
180	0.5461	0.5478	0.5557	0.5574	0.5518	0.0057
180.6	0.5461	0.5478	0.5557	0.5574	0.5518	0.0057
181.2	0.5461	0.5478	0.5557	0.5574	0.5518	0.0057
181.8	0.5461	0.5478	0.5557	0.5574	0.5518	0.0057
182.4	0.5461	0.5478	0.5557	0.5574	0.5518	0.0057
183	0.5461	0.5478	0.5557	0.5574	0.5518	0.0057
183.6	0.5461	0.5478	0.5557	0.5574	0.5518	0.0057
184.2	0.5461	0.5478	0.5557	0.5574	0.5518	0.0057
184.8	0.5461	0.5478	0.5557	0.5574	0.5518	0.0057
185.4	0.5461	0.5478	0.5557	0.5574	0.5518	0.0057
186	0.5461	0.5478	0.5557	0.5574	0.5518	0.0057
186.6	0.5461	0.5478	0.5557	0.5574	0.5517	0.0057
187.2	0.5461	0.5478	0.5557	0.5574	0.5517	0.0057
187.8	0.5461	0.5478	0.5557	0.5574	0.5517	0.0057
188.4	0.5461	0.5478	0.5557	0.5574	0.5517	0.0057
189	0.5461	0.5478	0.5557	0.5574	0.5517	0.0057
189.6	0.5461	0.5478	0.5557	0.5574	0.5517	0.0057
190.2	0.5461	0.5477	0.5557	0.5574	0.5517	0.0057
190.8	0.5461	0.5477	0.5557	0.5574	0.5517	0.0057
191.4	0.5461	0.5477	0.5557	0.5574	0.5517	0.0057
192	0.5461	0.5477	0.5557	0.5574	0.5517	0.0057
192.6	0.5461	0.5477	0.5557	0.5574	0.5517	0.0057
193.2	0.5461	0.5477	0.5557	0.5574	0.5517	0.0057
193.8	0.5461	0.5477	0.5557	0.5574	0.5517	0.0057
194.4	0.5461	0.5477	0.5557	0.5574	0.5517	0.0057
195	0.5461	0.5477	0.5557	0.5574	0.5517	0.0057
195.6	0.5461	0.5477	0.5557	0.5574	0.5517	0.0057
196.2	0.5461	0.5477	0.5557	0.5574	0.5517	0.0057
196.8	0.5461	0.5477	0.5557	0.5574	0.5517	0.0057
197.4	0.5461	0.5477	0.5557	0.5574	0.5517	0.0057
198	0.5461	0.5477	0.5557	0.5574	0.5517	0.0057
198.6	0.5461	0.5477	0.5557	0.5574	0.5517	0.0057
199.2	0.5461	0.5477	0.5557	0.5574	0.5517	0.0057
199.8	0.5461	0.5477	0.5557	0.5574	0.5517	0.0057
200.4	0.546	0.5477	0.5557	0.5574	0.5517	0.0057
201	0.546	0.5477	0.5557	0.5574	0.5517	0.0057
201.6	0.546	0.5477	0.5557	0.5574	0.5517	0.0057
202.2	0.546	0.5477	0.5557	0.5574	0.5517	0.0057
202.8	0.546	0.5477	0.5557	0.5574	0.5517	0.0057
203.4	0.546	0.5477	0.5557	0.5574	0.5517	0.0057
204	0.546	0.5477	0.5557	0.5574	0.5517	0.0057
204.6	0.546	0.5477	0.5557	0.5574	0.5517	0.0057
205.2	0.546	0.5477	0.5557	0.5574	0.5517	0.0057
205.8	0.546	0.5477	0.5557	0.5574	0.5517	0.0057
206.4	0.546	0.5477	0.5557	0.5573	0.5517	0.0057
207	0.546	0.5477	0.5557	0.5573	0.5517	0.0057
207.6	0.546	0.5477	0.5557	0.5573	0.5517	0.0057
208.2	0.546	0.5477	0.5557	0.5573	0.5517	0.0057
208.8	0.546	0.5477	0.5557	0.5573	0.5517	0.0057
209.4	0.546	0.5477	0.5557	0.5573	0.5517	0.0057
210	0.546	0.5477	0.5557	0.5573	0.5517	0.0057
210.6	0.546	0.5477	0.5557	0.5573	0.5517	0.0057
211.2	0.546	0.5477	0.5556	0.5573	0.5517	0.0057
211.8	0.546	0.5477	0.5556	0.5573	0.5517	0.0057
212.4	0.546	0.5477	0.5556	0.5573	0.5517	0.0057
213	0.546	0.5477	0.5556	0.5573	0.5517	0.0057
213.6	0.546	0.5477	0.5556	0.5573	0.5517	0.0057
214.2	0.546	0.5477	0.5556	0.5573	0.5517	0.0057
214.8	0.546	0.5477	0.5556	0.5573	0.5517	0.0057
215.4	0.546	0.5477	0.5556	0.5573	0.5517	0.0057
216	0.546	0.5477	0.5556	0.5573	0.5517	0.0057
216.6	0.546	0.5477	0.5556	0.5573	0.5516	0.0057
217.2	0.546	0.5477	0.5556	0.5573	0.5516	0.0057
217.8	0.546	0.5477	0.5556	0.5573	0.5516	0.0057
218.4	0.546	0.5477	0.5556	0.5573	0.5516	0.0057
219	0.546	0.5476	0.5556	0.5573	0.5516	0.0057
219.6	0.546	0.5476	0.5556	0.5573	0.5516	0.0057
220.2	0.546	0.5476	0.5556	0.5573	0.5516	0.0057
220.8	0.546	0.5476	0.5556	0.5573	0.5516	0.0057
221.4	0.546	0.5476	0.5556	0.5573	0.5516	0.0057
222	0.546	0.5476	0.5556	0.5573	0.5516	0.0057
222.6	0.546	0.5476	0.5556	0.5573	0.5516	0.0057
223.2	0.546	0.5476	0.5556	0.5573	0.5516	0.0057
223.8	0.546	0.5476	0.5556	0.5573	0.5516	0.0057
224.4	0.546	0.5476	0.5556	0.5573	0.5516	0.0057
225	0.546	0.5476	0.5556	0.5573	0.5516	0.0057
225.6	0.5459	0.5476	0.5556	0.5573	0.5516	0.0057
226.2	0.5459	0.5476	0.5556	0.5573	0.5516	0.0057
226.8	0.5459	0.5476	0.5556	0.5573	0.5516	0.0057
227.4	0.5459	0.5476	0.5556	0.5573	0.5516	0.0057
228	0.5459	0.5476	0.5556	0.5573	0.5516	0.0057
228.6	0.5459	0.5476	0.5556	0.5573	0.5516	0.0057
229.2	0.5459	0.5476	0.5556	0.5573	0.5516	0.0057
229.8	0.5459	0.5476	0.5556	0.5572	0.5516	0.0057
230.4	0.5459	0.5476	0.5556	0.5572	0.5516	0.0057
231	0.5459	0.5476	0.5556	0.5572	0.5516	0.0057
231.6	0.5459	0.5476	0.5556	0.5572	0.5516	0.0057
232.2	0.5459	0.5476	0.5556	0.5572	0.5516	0.0057
232.8	0.5459	0.5476	0.5556	0.5572	0.5516	0.0057
233.4	0.5459	0.5476	0.5556	0.5572	0.5516	0.0057
234	0.5459	0.5476	0.5555	0.5572	0.5516	0.0057
234.6	0.5459	0.5476	0.5555	0.5572	0.5516	0.0057
235.2	0.5459	0.5476	0.5555	0.5572	0.5516	0.0057
235.8	0.5459	0.5476	0.5555	0.5572	0.5516	0.0057
236.4	0.5459	0.5476	0.5555	0.5572	0.5516	0.0057
237	0.5459	0.5476	0.5555	0.5572	0.5516	0.0057
237.6	0.5459	0.5476	0.5555	0.5572	0.5515	0.0057
238.2	0.5459	0.5476	0.5555	0.5572	0.5515	0.0057
238.8	0.5459	0.5476	0.5555	0.5572	0.5515	0.0057
239.4	0.5459	0.5475	0.5555	0.5572	0.5515	0.0057
240	0.5459	0.5475	0.5555	0.5572	0.5515	0.0057
240.6	0.5459	0.5475	0.5555	0.5572	0.5515	0.0057
241.2	0.5459	0.5475	0.5555	0.5572	0.5515	0.0057
241.8	0.5459	0.5475	0.5555	0.5572	0.5515	0.0057
242.4	0.5459	0.5475	0.5555	0.5572	0.5515	0.0057
243	0.5459	0.5475	0.5555	0.5572	0.5515	0.0057
243.6	0.5459	0.5475	0.5555	0.5572	0.5515	0.0057
244.2	0.5459	0.5475	0.5555	0.5572	0.5515	0.0057
244.8	0.5458	0.5475	0.5555	0.5572	0.5515	0.0057
245.4	0.5458	0.5475	0.5555	0.5572	0.5515	0.0057
246	0.5458	0.5475	0.5555	0.5572	0.5515	0.0057
246.6	0.5458	0.5475	0.5555	0.5572	0.5515	0.0057
247.2	0.5458	0.5475	0.5555	0.5572	0.5515	0.0057
247.8	0.5458	0.5475	0.5555	0.5572	0.5515	0.0057
248.4	0.5458	0.5475	0.5555	0.5571	0.5515	0.0057
249	0.5458	0.5475	0.5555	0.5571	0.5515	0.0057
249.6	0.5458	0.5475	0.5555	0.5571	0.5515	0.0057
250.2	0.5458	0.5475	0.5555	0.5571	0.5515	0.0057
250.8	0.5458	0.5475	0.5555	0.5571	0.5515	0.0057
251.4	0.5458	0.5475	0.5554	0.5571	0.5515	0.0057
252	0.5458	0.5475	0.5554	0.5571	0.5515	0.0057
252.6	0.5458	0.5475	0.5554	0.5571	0.5515	0.0057
253.2	0.5458	0.5475	0.5554	0.5571	0.5515	0.0057
253.8	0.5458	0.5475	0.5554	0.5571	0.5515	0.0057
254.4	0.5458	0.5475	0.5554	0.5571	0.5515	0.0057
255	0.5458	0.5475	0.5554	0.5571	0.5514	0.0057
255.6	0.5458	0.5475	0.5554	0.5571	0.5514	0.0057
256.2	0.5458	0.5474	0.5554	0.5571	0.5514	0.0057
256.8	0.5458	0.5474	0.5554	0.5571	0.5514	0.0057
257.4	0.5458	0.5474	0.5554	0.5571	0.5514	0.0057
258	0.5458	0.5474	0.5554	0.5571	0.5514	0.0057
258.6	0.5458	0.5474	0.5554	0.5571	0.5514	0.0057
259.2	0.5458	0.5474	0.5554	0.5571	0.5514	0.0057
259.8	0.5458	0.5474	0.5554	0.5571	0.5514	0.0057
260.4	0.5458	0.5474	0.5554	0.5571	0.5514	0.0057
261	0.5457	0.5474	0.5554	0.5571	0.5514	0.0057
261.6	0.5457	0.5474	0.5554	0.5571	0.5514	0.0057
262.2	0.5457	0.5474	0.5554	0.5571	0.5514	0.0057
262.8	0.5457	0.5474	0.5554	0.5571	0.5514	0.0057
263.4	0.5457	0.5474	0.5554	0.5571	0.5514	0.0057
264	0.5457	0.5474	0.5554	0.557	0.5514	0.0057
264.6	0.5457	0.5474	0.5554	0.557	0.5514	0.0057
265.2	0.5457	0.5474	0.5554	0.557	0.5514	0.0057
265.8	0.5457	0.5474	0.5554	0.557	0.5514	0.0057
266.4	0.5457	0.5474	0.5554	0.557	0.5514	0.0057
267	0.5457	0.5474	0.5553	0.557	0.5514	0.0057
267.6	0.5457	0.5474	0.5553	0.557	0.5514	0.0057
268.2	0.5457	0.5474	0.5553	0.557	0.5514	0.0057
268.8	0.5457	0.5474	0.5553	0.557	0.5514	0.0057
269.4	0.5457	0.5474	0.5553	0.557	0.5514	0.0057
270	0.5457	0.5474	0.5553	0.557	0.5513	0.0057
270.6	0.5457	0.5474	0.5553	0.557	0.5513	0.0057
271.2	0.5457	0.5473	0.5553	0.557	0.5513	0.0057
271.8	0.5457	0.5473	0.5553	0.557	0.5513	0.0057
272.4	0.5457	0.5473	0.5553	0.557	0.5513	0.0057
273	0.5457	0.5473	0.5553	0.557	0.5513	0.0057
273.6	0.5457	0.5473	0.5553	0.557	0.5513	0.0057
274.2	0.5457	0.5473	0.5553	0.557	0.5513	0.0057
274.8	0.5457	0.5473	0.5553	0.557	0.5513	0.0057
275.4	0.5456	0.5473	0.5553	0.557	0.5513	0.0057
276	0.5456	0.5473	0.5553	0.557	0.5513	0.0057
276.6	0.5456	0.5473	0.5553	0.557	0.5513	0.0057
277.2	0.5456	0.5473	0.5553	0.557	0.5513	0.0057
277.8	0.5456	0.5473	0.5553	0.557	0.5513	0.0057
278.4	0.5456	0.5473	0.5553	0.5569	0.5513	0.0057
279	0.5456	0.5473	0.5553	0.5569	0.5513	0.0057
279.6	0.5456	0.5473	0.5553	0.5569	0.5513	0.0057
280.2	0.5456	0.5473	0.5553	0.5569	0.5513	0.0057
280.8	0.5456	0.5473	0.5552	0.5569	0.5513	0.0057
281.4	0.5456	0.5473	0.5552	0.5569	0.5513	0.0057
282	0.5456	0.5473	0.5552	0.5569	0.5513	0.0057
282.6	0.5456	0.5473	0.5552	0.5569	0.5513	0.0057
283.2	0.5456	0.5473	0.5552	0.5569	0.5512	0.0057
283.8	0.5456	0.5473	0.5552	0.5569	0.5512	0.0057
284.4	0.5456	0.5473	0.5552	0.5569	0.5512	0.0057
285	0.5456	0.5472	0.5552	0.5569	0.5512	0.0057
285.6	0.5456	0.5472	0.5552	0.5569	0.5512	0.0057
286.2	0.5456	0.5472	0.5552	0.5569	0.5512	0.0057
286.8	0.5456	0.5472	0.5552	0.5569	0.5512	0.0057
287.4	0.5456	0.5472	0.5552	0.5569	0.5512	0.0057
288	0.5456	0.5472	0.5552	0.5569	0.5512	0.0057
288.6	0.5455	0.5472	0.5552	0.5569	0.5512	0.0057
289.2	0.5455	0.5472	0.5552	0.5569	0.5512	0.0057
289.8	0.5455	0.5472	0.5552	0.5569	0.5512	0.0057
290.4	0.5455	0.5472	0.5552	0.5569	0.5512	0.0057
291	0.5455	0.5472	0.5552	0.5568	0.5512	0.0057
291.6	0.5455	0.5472	0.5552	0.5568	0.5512	0.0057
292.2	0.5455	0.5472	0.5552	0.5568	0.5512	0.0057
292.8	0.5455	0.5472	0.5552	0.5568	0.5512	0.0057
293.4	0.5455	0.5472	0.5551	0.5568	0.5512	0.0057
294	0.5455	0.5472	0.5551	0.5568	0.5512	0.0057
294.6	0.5455	0.5472	0.5551	0.5568	0.5512	0.0057
295.2	0.5455	0.5472	0.5551	0.5568	0.5512	0.0057
295.8	0.5455	0.5472	0.5551	0.5568	0.5511	0.0057
296.4	0.5455	0.5472	0.5551	0.5568	0.5511	0.0057
297	0.5455	0.5471	0.5551	0.5568	0.5511	0.0057
297.6	0.5455	0.5471	0.5551	0.5568	0.5511	0.0057
298.2	0.5455	0.5471	0.5551	0.5568	0.5511	0.0057
298.8	0.5455	0.5471	0.5551	0.5568	0.5511	0.0057
299.4	0.5455	0.5471	0.5551	0.5568	0.5511	0.0057
300	0.5455	0.5471	0.5551	0.5568	0.5511	0.0057
300.6	0.5454	0.5471	0.5551	0.5568	0.5511	0.0057
301.2	0.5454	0.5471	0.5551	0.5568	0.5511	0.0057
301.8	0.5454	0.5471	0.5551	0.5568	0.5511	0.0057
302.4	0.5454	0.5471	0.5551	0.5568	0.5511	0.0057
303	0.5454	0.5471	0.5551	0.5567	0.5511	0.0057
303.6	0.5454	0.5471	0.5551	0.5567	0.5511	0.0057
304.2	0.5454	0.5471	0.5551	0.5567	0.5511	0.0057
304.8	0.5454	0.5471	0.5551	0.5567	0.5511	0.0057
305.4	0.5454	0.5471	0.555	0.5567	0.5511	0.0057
306	0.5454	0.5471	0.555	0.5567	0.5511	0.0057
306.6	0.5454	0.5471	0.555	0.5567	0.5511	0.0057
307.2	0.5454	0.5471	0.555	0.5567	0.551	0.0057
307.8	0.5454	0.5471	0.555	0.5567	0.551	0.0057
308.4	0.5454	0.547	0.555	0.5567	0.551	0.0057
309	0.5454	0.547	0.555	0.5567	0.551	0.0057
309.6	0.5454	0.547	0.555	0.5567	0.551	0.0057
310.2	0.5454	0.547	0.555	0.5567	0.551	0.0057
310.8	0.5454	0.547	0.555	0.5567	0.551	0.0057
311.4	0.5454	0.547	0.555	0.5567	0.551	0.0057
312	0.5453	0.547	0.555	0.5567	0.551	0.0057
312.6	0.5453	0.547	0.555	0.5567	0.551	0.0057
313.2	0.5453	0.547	0.555	0.5566	0.551	0.0056
313.8	0.5453	0.547	0.555	0.5566	0.551	0.0056
314.4	0.5453	0.547	0.555	0.5566	0.551	0.0056
315	0.5453	0.547	0.5549	0.5566	0.551	0.0056
315.6	0.5453	0.547	0.5549	0.5566	0.551	0.0056
316.2	0.5453	0.547	0.5549	0.5566	0.551	0.0056
316.8	0.5453	0.547	0.5549	0.5566	0.551	0.0056
317.4	0.5453	0.547	0.5549	0.5566	0.551	0.0056
318	0.5453	0.547	0.5549	0.5566	0.5509	0.0056
318.6	0.5453	0.547	0.5549	0.5566	0.5509	0.0056
319.2	0.5453	0.547	0.5549	0.5566	0.5509	0.0056
319.8	0.5453	0.547	0.5549	0.5566	0.5509	0.0056
320.4	0.5453	0.5469	0.5549	0.5566	0.5509	0.0056
321	0.5453	0.5469	0.5549	0.5566	0.5509	0.0056
321.6	0.5453	0.5469	0.5549	0.5566	0.5509	0.0056
322.2	0.5453	0.5469	0.5549	0.5566	0.5509	0.0056
322.8	0.5453	0.5469	0.5549	0.5566	0.5509	0.0056
323.4	0.5452	0.5469	0.5549	0.5565	0.5509	0.0056
324	0.5452	0.5469	0.5549	0.5565	0.5509	0.0056
324.6	0.5452	0.5469	0.5549	0.5565	0.5509	0.0056
325.2	0.5452	0.5469	0.5548	0.5565	0.5509	0.0056
325.8	0.5452	0.5469	0.5548	0.5565	0.5509	0.0056
326.4	0.5452	0.5469	0.5548	0.5565	0.5509	0.0056
327	0.5452	0.5469	0.5548	0.5565	0.5509	0.0056
327.6	0.5452	0.5469	0.5548	0.5565	0.5509	0.0056
328.2	0.5452	0.5469	0.5548	0.5565	0.5508	0.0056
328.8	0.5452	0.5469	0.5548	0.5565	0.5508	0.0056
329.4	0.5452	0.5469	0.5548	0.5565	0.5508	0.0056
330	0.5452	0.5468	0.5548	0.5565	0.5508	0.0056
330.6	0.5452	0.5468	0.5548	0.5565	0.5508	0.0056
331.2	0.5452	0.5468	0.5548	0.5565	0.5508	0.0056
331.8	0.5452	0.5468	0.5548	0.5565	0.5508	0.0056
332.4	0.5452	0.5468	0.5548	0.5565	0.5508	0.0056
333	0.5451	0.5468	0.5548	0.5564	0.5508	0.0056
333.6	0.5451	0.5468	0.5548	0.5564	0.5508	0.0056
334.2	0.5451	0.5468	0.5548	0.5564	0.5508	0.0056
334.8	0.5451	0.5468	0.5548	0.5564	0.5508	0.0056
335.4	0.5451	0.5468	0.5547	0.5564	0.5508	0.0056
336	0.5451	0.5468	0.5547	0.5564	0.5508	0.0056
336.6	0.5451	0.5468	0.5547	0.5564	0.5508	0.0056
337.2	0.5451	0.5468	0.5547	0.5564	0.5508	0.0056
337.8	0.5451	0.5468	0.5547	0.5564	0.5507	0.0056
338.4	0.5451	0.5468	0.5547	0.5564	0.5507	0.0056
339	0.5451	0.5468	0.5547	0.5564	0.5507	0.0056
339.6	0.5451	0.5467	0.5547	0.5564	0.5507	0.0056
340.2	0.5451	0.5467	0.5547	0.5564	0.5507	0.0056
340.8	0.5451	0.5467	0.5547	0.5564	0.5507	0.0056
341.4	0.5451	0.5467	0.5547	0.5564	0.5507	0.0056
342	0.5451	0.5467	0.5547	0.5564	0.5507	0.0056
342.6	0.545	0.5467	0.5547	0.5563	0.5507	0.0056
343.2	0.545	0.5467	0.5547	0.5563	0.5507	0.0056
343.8	0.545	0.5467	0.5547	0.5563	0.5507	0.0056
344.4	0.545	0.5467	0.5546	0.5563	0.5507	0.0056
345	0.545	0.5467	0.5546	0.5563	0.5507	0.0056
345.6	0.545	0.5467	0.5546	0.5563	0.5507	0.0056
346.2	0.545	0.5467	0.5546	0.5563	0.5507	0.0056
346.8	0.545	0.5467	0.5546	0.5563	0.5507	0.0056
347.4	0.545	0.5467	0.5546	0.5563	0.5506	0.0056
348	0.545	0.5467	0.5546	0.5563	0.5506	0.0056
348.6	0.545	0.5467	0.5546	0.5563	0.5506	0.0056
349.2	0.545	0.5466	0.5546	0.5563	0.5506	0.0056
349.8	0.545	0.5466	0.5546	0.5563	0.5506	0.0056
350.4	0.545	0.5466	0.5546	0.5563	0.5506	0.0056
351	0.545	0.5466	0.5546	0.5563	0.5506	0.0056
351.6	0.5449	0.5466	0.5546	0.5562	0.5506	0.0056
352.2	0.5449	0.5466	0.5546	0.5562	0.5506	0.0056
352.8	0.5449	0.5466	0.5546	0.5562	0.5506	0.0056
353.4	0.5449	0.5466	0.5545	0.5562	0.5506	0.0056
354	0.5449	0.5466	0.5545	0.5562	0.5506	0.0056
354.6	0.5449	0.5466	0.5545	0.5562	0.5506	0.0056
355.2	0.5449	0.5466	0.5545	0.5562	0.5506	0.0056
355.8	0.5449	0.5466	0.5545	0.5562	0.5506	0.0056
356.4	0.5449	0.5466	0.5545	0.5562	0.5505	0.0056
357	0.5449	0.5466	0.5545	0.5562	0.5505	0.0056
357.6	0.5449	0.5465	0.5545	0.5562	0.5505	0.0056
358.2	0.5449	0.5465	0.5545	0.5562	0.5505	0.0056
358.8	0.5449	0.5465	0.5545	0.5562	0.5505	0.0056
359.4	0.5449	0.5465	0.5545	0.5562	0.5505	0.0056
360	0.5449	0.5465	0.5545	0.5562	0.5505	0.0056
360.6	0.5448	0.5465	0.5545	0.5561	0.5505	0.0056
361.2	0.5448	0.5465	0.5545	0.5561	0.5505	0.0056
361.8	0.5448	0.5465	0.5545	0.5561	0.5505	0.0056
362.4	0.5448	0.5465	0.5544	0.5561	0.5505	0.0056
363	0.5448	0.5465	0.5544	0.5561	0.5505	0.0056
363.6	0.5448	0.5465	0.5544	0.5561	0.5505	0.0056
364.2	0.5448	0.5465	0.5544	0.5561	0.5505	0.0056
364.8	0.5448	0.5465	0.5544	0.5561	0.5504	0.0056
365.4	0.5448	0.5465	0.5544	0.5561	0.5504	0.0056
366	0.5448	0.5465	0.5544	0.5561	0.5504	0.0056
366.6	0.5448	0.5464	0.5544	0.5561	0.5504	0.0056
367.2	0.5448	0.5464	0.5544	0.5561	0.5504	0.0056
367.8	0.5448	0.5464	0.5544	0.5561	0.5504	0.0056
368.4	0.5448	0.5464	0.5544	0.5561	0.5504	0.0056
369	0.5447	0.5464	0.5544	0.556	0.5504	0.0056
369.6	0.5447	0.5464	0.5544	0.556	0.5504	0.0056
370.2	0.5447	0.5464	0.5543	0.556	0.5504	0.0056
370.8	0.5447	0.5464	0.5543	0.556	0.5504	0.0056
371.4	0.5447	0.5464	0.5543	0.556	0.5504	0.0056
372	0.5447	0.5464	0.5543	0.556	0.5504	0.0056
372.6	0.5447	0.5464	0.5543	0.556	0.5504	0.0056
373.2	0.5447	0.5464	0.5543	0.556	0.5503	0.0056
373.8	0.5447	0.5464	0.5543	0.556	0.5503	0.0056
374.4	0.5447	0.5463	0.5543	0.556	0.5503	0.0056
375	0.5447	0.5463	0.5543	0.556	0.5503	0.0056
375.6	0.5447	0.5463	0.5543	0.556	0.5503	0.0056
376.2	0.5447	0.5463	0.5543	0.556	0.5503	0.0056
376.8	0.5446	0.5463	0.5543	0.5559	0.5503	0.0056
377.4	0.5446	0.5463	0.5543	0.5559	0.5503	0.0056
378	0.5446	0.5463	0.5543	0.5559	0.5503	0.0056
378.6	0.5446	0.5463	0.5542	0.5559	0.5503	0.0056
379.2	0.5446	0.5463	0.5542	0.5559	0.5503	0.0056
379.8	0.5446	0.5463	0.5542	0.5559	0.5503	0.0056
380.4	0.5446	0.5463	0.5542	0.5559	0.5503	0.0056
381	0.5446	0.5463	0.5542	0.5559	0.5502	0.0056
381.6	0.5446	0.5463	0.5542	0.5559	0.5502	0.0056
382.2	0.5446	0.5463	0.5542	0.5559	0.5502	0.0056
382.8	0.5446	0.5462	0.5542	0.5559	0.5502	0.0056
383.4	0.5446	0.5462	0.5542	0.5559	0.5502	0.0056
384	0.5446	0.5462	0.5542	0.5559	0.5502	0.0056
384.6	0.5445	0.5462	0.5542	0.5558	0.5502	0.0056
385.2	0.5445	0.5462	0.5542	0.5558	0.5502	0.0056
385.8	0.5445	0.5462	0.5542	0.5558	0.5502	0.0056
386.4	0.5445	0.5462	0.5541	0.5558	0.5502	0.0056
387	0.5445	0.5462	0.5541	0.5558	0.5502	0.0056
387.6	0.5445	0.5462	0.5541	0.5558	0.5502	0.0056
388.2	0.5445	0.5462	0.5541	0.5558	0.5502	0.0056
388.8	0.5445	0.5462	0.5541	0.5558	0.5501	0.0056
389.4	0.5445	0.5462	0.5541	0.5558	0.5501	0.0056
390	0.5445	0.5461	0.5541	0.5558	0.5501	0.0056
390.6	0.5445	0.5461	0.5541	0.5558	0.5501	0.0056
391.2	0.5445	0.5461	0.5541	0.5558	0.5501	0.0056
391.8	0.5445	0.5461	0.5541	0.5558	0.5501	0.0056
392.4	0.5444	0.5461	0.5541	0.5557	0.5501	0.0056
393	0.5444	0.5461	0.5541	0.5557	0.5501	0.0056
393.6	0.5444	0.5461	0.5541	0.5557	0.5501	0.0056
394.2	0.5444	0.5461	0.554	0.5557	0.5501	0.0056
394.8	0.5444	0.5461	0.554	0.5557	0.5501	0.0056
395.4	0.5444	0.5461	0.554	0.5557	0.5501	0.0056
396	0.5444	0.5461	0.554	0.5557	0.55	0.0056
396.6	0.5444	0.5461	0.554	0.5557	0.55	0.0056
397.2	0.5444	0.5461	0.554	0.5557	0.55	0.0056
397.8	0.5444	0.546	0.554	0.5557	0.55	0.0056
398.4	0.5444	0.546	0.554	0.5557	0.55	0.0056
399	0.5444	0.546	0.554	0.5557	0.55	0.0056
399.6	0.5444	0.546	0.554	0.5557	0.55	0.0056
400.2	0.5444	0.546	0.554	0.5556	0.55	0.0056
400.8	0.5443	0.546	0.554	0.5556	0.55	0.0056
401.4	0.5443	0.546	0.5539	0.5556	0.55	0.0056
402	0.5443	0.546	0.5539	0.5556	0.55	0.0056
402.6	0.5443	0.546	0.5539	0.5556	0.55	0.0056
403.2	0.5443	0.546	0.5539	0.5556	0.55	0.0056
403.8	0.5443	0.546	0.5539	0.5556	0.5499	0.0056
404.4	0.5443	0.546	0.5539	0.5556	0.5499	0.0056
405	0.5443	0.5459	0.5539	0.5556	0.5499	0.0056
405.6	0.5443	0.5459	0.5539	0.5556	0.5499	0.0056
406.2	0.5443	0.5459	0.5539	0.5555	0.5499	0.0056
406.8	0.5443	0.5459	0.5539	0.5555	0.5499	0.0056
407.4	0.5443	0.5459	0.5539	0.5555	0.5499	0.0056
408	0.5442	0.5459	0.5539	0.5555	0.5499	0.0056
408.6	0.5442	0.5459	0.5538	0.5555	0.5499	0.0056
409.2	0.5442	0.5459	0.5538	0.5555	0.5499	0.0056
409.8	0.5442	0.5459	0.5538	0.5555	0.5499	0.0056
410.4	0.5442	0.5459	0.5538	0.5555	0.5498	0.0056
411	0.5442	0.5459	0.5538	0.5555	0.5498	0.0056
411.6	0.5442	0.5459	0.5538	0.5555	0.5498	0.0056
412.2	0.5442	0.5458	0.5538	0.5555	0.5498	0.0056
412.8	0.5442	0.5458	0.5538	0.5555	0.5498	0.0056
413.4	0.5442	0.5458	0.5538	0.5554	0.5498	0.0056
414	0.5442	0.5458	0.5538	0.5554	0.5498	0.0056
414.6	0.5442	0.5458	0.5538	0.5554	0.5498	0.0056
415.2	0.5441	0.5458	0.5538	0.5554	0.5498	0.0056
415.8	0.5441	0.5458	0.5537	0.5554	0.5498	0.0056
416.4	0.5441	0.5458	0.5537	0.5554	0.5498	0.0056
417	0.5441	0.5458	0.5537	0.5554	0.5498	0.0056
417.6	0.5441	0.5458	0.5537	0.5554	0.5497	0.0056
418.2	0.5441	0.5458	0.5537	0.5554	0.5497	0.0056
418.8	0.5441	0.5457	0.5537	0.5554	0.5497	0.0056
419.4	0.5441	0.5457	0.5537	0.5554	0.5497	0.0056
420	0.5441	0.5457	0.5537	0.5554	0.5497	0.0056
420.6	0.5441	0.5457	0.5537	0.5553	0.5497	0.0056
421.2	0.5441	0.5457	0.5537	0.5553	0.5497	0.0056
421.8	0.544	0.5457	0.5537	0.5553	0.5497	0.0056
422.4	0.544	0.5457	0.5536	0.5553	0.5497	0.0056
423	0.544	0.5457	0.5536	0.5553	0.5497	0.0056
423.6	0.544	0.5457	0.5536	0.5553	0.5497	0.0056
424.2	0.544	0.5457	0.5536	0.5553	0.5496	0.0056
424.8	0.544	0.5457	0.5536	0.5553	0.5496	0.0056
425.4	0.544	0.5457	0.5536	0.5553	0.5496	0.0056
426	0.544	0.5456	0.5536	0.5553	0.5496	0.0056
426.6	0.544	0.5456	0.5536	0.5553	0.5496	0.0056
427.2	0.544	0.5456	0.5536	0.5552	0.5496	0.0056
427.8	0.544	0.5456	0.5536	0.5552	0.5496	0.0056
428.4	0.5439	0.5456	0.5536	0.5552	0.5496	0.0056
429	0.5439	0.5456	0.5535	0.5552	0.5496	0.0056
429.6	0.5439	0.5456	0.5535	0.5552	0.5496	0.0056
430.2	0.5439	0.5456	0.5535	0.5552	0.5496	0.0056
430.8	0.5439	0.5456	0.5535	0.5552	0.5496	0.0056
431.4	0.5439	0.5456	0.5535	0.5552	0.5495	0.0056
432	0.5439	0.5456	0.5535	0.5552	0.5495	0.0056
432.6	0.5439	0.5455	0.5535	0.5552	0.5495	0.0056
433.2	0.5439	0.5455	0.5535	0.5552	0.5495	0.0056
433.8	0.5439	0.5455	0.5535	0.5551	0.5495	0.0056
434.4	0.5439	0.5455	0.5535	0.5551	0.5495	0.0056
435	0.5438	0.5455	0.5535	0.5551	0.5495	0.0056
435.6	0.5438	0.5455	0.5534	0.5551	0.5495	0.0056
436.2	0.5438	0.5455	0.5534	0.5551	0.5495	0.0056
436.8	0.5438	0.5455	0.5534	0.5551	0.5495	0.0056
437.4	0.5438	0.5455	0.5534	0.5551	0.5495	0.0056
438	0.5438	0.5455	0.5534	0.5551	0.5494	0.0056
438.6	0.5438	0.5455	0.5534	0.5551	0.5494	0.0056
439.2	0.5438	0.5454	0.5534	0.5551	0.5494	0.0056
439.8	0.5438	0.5454	0.5534	0.5551	0.5494	0.0056
440.4	0.5438	0.5454	0.5534	0.555	0.5494	0.0056
441	0.5438	0.5454	0.5534	0.555	0.5494	0.0056
441.6	0.5437	0.5454	0.5534	0.555	0.5494	0.0056
442.2	0.5437	0.5454	0.5533	0.555	0.5494	0.0056
442.8	0.5437	0.5454	0.5533	0.555	0.5494	0.0056
443.4	0.5437	0.5454	0.5533	0.555	0.5494	0.0056
444	0.5437	0.5454	0.5533	0.555	0.5493	0.0056
444.6	0.5437	0.5454	0.5533	0.555	0.5493	0.0056
445.2	0.5437	0.5453	0.5533	0.555	0.5493	0.0056
445.8	0.5437	0.5453	0.5533	0.555	0.5493	0.0056
446.4	0.5437	0.5453	0.5533	0.5549	0.5493	0.0056
447	0.5437	0.5453	0.5533	0.5549	0.5493	0.0056
447.6	0.5436	0.5453	0.5533	0.5549	0.5493	0.0056
448.2	0.5436	0.5453	0.5533	0.5549	0.5493	0.0056
448.8	0.5436	0.5453	0.5532	0.5549	0.5493	0.0056
449.4	0.5436	0.5453	0.5532	0.5549	0.5493	0.0056
450	0.5436	0.5453	0.5532	0.5549	0.5493	0.0056
450.6	0.5436	0.5453	0.5532	0.5549	0.5492	0.0056
451.2	0.5436	0.5453	0.5532	0.5549	0.5492	0.0056
451.8	0.5436	0.5452	0.5532	0.5549	0.5492	0.0056
452.4	0.5436	0.5452	0.5532	0.5549	0.5492	0.0056
453	0.5436	0.5452	0.5532	0.5548	0.5492	0.0056
453.6	0.5436	0.5452	0.5532	0.5548	0.5492	0.0056
454.2	0.5435	0.5452	0.5532	0.5548	0.5492	0.0056
454.8	0.5435	0.5452	0.5531	0.5548	0.5492	0.0056
455.4	0.5435	0.5452	0.5531	0.5548	0.5492	0.0056
456	0.5435	0.5452	0.5531	0.5548	0.5492	0.0056
456.6	0.5435	0.5452	0.5531	0.5548	0.5491	0.0056
457.2	0.5435	0.5452	0.5531	0.5548	0.5491	0.0056
457.8	0.5435	0.5451	0.5531	0.5548	0.5491	0.0056
458.4	0.5435	0.5451	0.5531	0.5548	0.5491	0.0056
459	0.5435	0.5451	0.5531	0.5547	0.5491	0.0056
459.6	0.5435	0.5451	0.5531	0.5547	0.5491	0.0056
460.2	0.5434	0.5451	0.5531	0.5547	0.5491	0.0056
460.8	0.5434	0.5451	0.553	0.5547	0.5491	0.0056
461.4	0.5434	0.5451	0.553	0.5547	0.5491	0.0056
462	0.5434	0.5451	0.553	0.5547	0.5491	0.0056
462.6	0.5434	0.5451	0.553	0.5547	0.549	0.0056
463.2	0.5434	0.5451	0.553	0.5547	0.549	0.0056
463.8	0.5434	0.545	0.553	0.5547	0.549	0.0056
464.4	0.5434	0.545	0.553	0.5547	0.549	0.0056
465	0.5434	0.545	0.553	0.5546	0.549	0.0056
465.6	0.5434	0.545	0.553	0.5546	0.549	0.0056
466.2	0.5434	0.545	0.5529	0.5546	0.549	0.0056
466.8	0.5433	0.545	0.5529	0.5546	0.549	0.0056
467.4	0.5433	0.545	0.5529	0.5546	0.549	0.0056
468	0.5433	0.545	0.5529	0.5546	0.549	0.0056
468.6	0.5433	0.545	0.5529	0.5546	0.5489	0.0056
469.2	0.5433	0.545	0.5529	0.5546	0.5489	0.0056
469.8	0.5433	0.545	0.5529	0.5546	0.5489	0.0056
470.4	0.5433	0.5449	0.5529	0.5545	0.5489	0.0056
471	0.5433	0.5449	0.5529	0.5545	0.5489	0.0056
471.6	0.5433	0.5449	0.5529	0.5545	0.5489	0.0056
472.2	0.5433	0.5449	0.5528	0.5545	0.5489	0.0056
472.8	0.5432	0.5449	0.5528	0.5545	0.5489	0.0056
473.4	0.5432	0.5449	0.5528	0.5545	0.5489	0.0056
474	0.5432	0.5449	0.5528	0.5545	0.5489	0.0056
474.6	0.5432	0.5449	0.5528	0.5545	0.5488	0.0056
475.2	0.5432	0.5449	0.5528	0.5545	0.5488	0.0056
475.8	0.5432	0.5449	0.5528	0.5545	0.5488	0.0056
476.4	0.5432	0.5448	0.5528	0.5544	0.5488	0.0056
477	0.5432	0.5448	0.5528	0.5544	0.5488	0.0056
477.6	0.5432	0.5448	0.5528	0.5544	0.5488	0.0056
478.2	0.5431	0.5448	0.5527	0.5544	0.5488	0.0056
478.8	0.5431	0.5448	0.5527	0.5544	0.5488	0.0056
479.4	0.5431	0.5448	0.5527	0.5544	0.5488	0.0056
480	0.5431	0.5448	0.5527	0.5544	0.5487	0.0056
480.6	0.5431	0.5448	0.5527	0.5544	0.5487	0.0056
481.2	0.5431	0.5448	0.5527	0.5544	0.5487	0.0056
481.8	0.5431	0.5447	0.5527	0.5543	0.5487	0.0056
482.4	0.5431	0.5447	0.5527	0.5543	0.5487	0.0056
483	0.5431	0.5447	0.5527	0.5543	0.5487	0.0056
483.6	0.5431	0.5447	0.5526	0.5543	0.5487	0.0056
484.2	0.543	0.5447	0.5526	0.5543	0.5487	0.0056
484.8	0.543	0.5447	0.5526	0.5543	0.5487	0.0056
485.4	0.543	0.5447	0.5526	0.5543	0.5487	0.0056
486	0.543	0.5447	0.5526	0.5543	0.5486	0.0056
486.6	0.543	0.5447	0.5526	0.5543	0.5486	0.0056
487.2	0.543	0.5447	0.5526	0.5543	0.5486	0.0056
487.8	0.543	0.5446	0.5526	0.5542	0.5486	0.0056
488.4	0.543	0.5446	0.5526	0.5542	0.5486	0.0056
489	0.543	0.5446	0.5525	0.5542	0.5486	0.0056
489.6	0.5429	0.5446	0.5525	0.5542	0.5486	0.0056
490.2	0.5429	0.5446	0.5525	0.5542	0.5486	0.0056
490.8	0.5429	0.5446	0.5525	0.5542	0.5486	0.0056
491.4	0.5429	0.5446	0.5525	0.5542	0.5485	0.0056
492	0.5429	0.5446	0.5525	0.5542	0.5485	0.0056
492.6	0.5429	0.5446	0.5525	0.5542	0.5485	0.0056
493.2	0.5429	0.5445	0.5525	0.5541	0.5485	0.0056
493.8	0.5429	0.5445	0.5525	0.5541	0.5485	0.0056
494.4	0.5429	0.5445	0.5525	0.5541	0.5485	0.0056
495	0.5429	0.5445	0.5524	0.5541	0.5485	0.0056
495.6	0.5428	0.5445	0.5524	0.5541	0.5485	0.0056
496.2	0.5428	0.5445	0.5524	0.5541	0.5485	0.0056
496.8	0.5428	0.5445	0.5524	0.5541	0.5484	0.0056
497.4	0.5428	0.5445	0.5524	0.5541	0.5484	0.0056
498	0.5428	0.5445	0.5524	0.5541	0.5484	0.0056
498.6	0.5428	0.5444	0.5524	0.554	0.5484	0.0056
499.2	0.5428	0.5444	0.5524	0.554	0.5484	0.0056
499.8	0.5428	0.5444	0.5524	0.554	0.5484	0.0056
500.4	0.5428	0.5444	0.5523	0.554	0.5484	0.0056
501	0.5427	0.5444	0.5523	0.554	0.5484	0.0056
501.6	0.5427	0.5444	0.5523	0.554	0.5484	0.0056
502.2	0.5427	0.5444	0.5523	0.554	0.5483	0.0056
502.8	0.5427	0.5444	0.5523	0.554	0.5483	0.0056
503.4	0.5427	0.5444	0.5523	0.554	0.5483	0.0056
504	0.5427	0.5443	0.5523	0.5539	0.5483	0.0056
504.6	0.5427	0.5443	0.5523	0.5539	0.5483	0.0056
505.2	0.5427	0.5443	0.5523	0.5539	0.5483	0.0056
505.8	0.5427	0.5443	0.5522	0.5539	0.5483	0.0056
506.4	0.5426	0.5443	0.5522	0.5539	0.5483	0.0056
507	0.5426	0.5443	0.5522	0.5539	0.5483	0.0056
507.6	0.5426	0.5443	0.5522	0.5539	0.5482	0.0056
508.2	0.5426	0.5443	0.5522	0.5539	0.5482	0.0056
508.8	0.5426	0.5443	0.5522	0.5539	0.5482	0.0056
509.4	0.5426	0.5442	0.5522	0.5538	0.5482	0.0056
510	0.5426	0.5442	0.5522	0.5538	0.5482	0.0056
510.6	0.5426	0.5442	0.5522	0.5538	0.5482	0.0056
511.2	0.5426	0.5442	0.5521	0.5538	0.5482	0.0056
511.8	0.5425	0.5442	0.5521	0.5538	0.5482	0.0056
512.4	0.5425	0.5442	0.5521	0.5538	0.5482	0.0056
513	0.5425	0.5442	0.5521	0.5538	0.5481	0.0056
513.6	0.5425	0.5442	0.5521	0.5538	0.5481	0.0056
514.2	0.5425	0.5442	0.5521	0.5538	0.5481	0.0056
514.8	0.5425	0.5441	0.5521	0.5537	0.5481	0.0056
515.4	0.5425	0.5441	0.5521	0.5537	0.5481	0.0056
516	0.5425	0.5441	0.552	0.5537	0.5481	0.0056
516.6	0.5424	0.5441	0.552	0.5537	0.5481	0.0056
517.2	0.5424	0.5441	0.552	0.5537	0.5481	0.0056
517.8	0.5424	0.5441	0.552	0.5537	0.5481	0.0056
518.4	0.5424	0.5441	0.552	0.5537	0.548	0.0056
519	0.5424	0.5441	0.552	0.5537	0.548	0.0056
519.6	0.5424	0.5441	0.552	0.5537	0.548	0.0056
520.2	0.5424	0.544	0.552	0.5536	0.548	0.0056
520.8	0.5424	0.544	0.5519	0.5536	0.548	0.0056
521.4	0.5424	0.544	0.5519	0.5536	0.548	0.0056
522	0.5424	0.544	0.5519	0.5536	0.548	0.0056
522.6	0.5423	0.544	0.5519	0.5536	0.548	0.0056
523.2	0.5423	0.544	0.5519	0.5536	0.548	0.0056
523.8	0.5423	0.544	0.5519	0.5536	0.5479	0.0056
524.4	0.5423	0.544	0.5519	0.5535	0.5479	0.0056
525	0.5423	0.544	0.5519	0.5535	0.5479	0.0056
525.6	0.5423	0.5439	0.5519	0.5535	0.5479	0.0056
526.2	0.5423	0.5439	0.5518	0.5535	0.5479	0.0056
526.8	0.5423	0.5439	0.5518	0.5535	0.5479	0.0056
527.4	0.5422	0.5439	0.5518	0.5535	0.5479	0.0056
528	0.5422	0.5439	0.5518	0.5535	0.5479	0.0056
528.6	0.5422	0.5439	0.5518	0.5535	0.5478	0.0056
529.2	0.5422	0.5439	0.5518	0.5535	0.5478	0.0056
529.8	0.5422	0.5439	0.5518	0.5534	0.5478	0.0056
530.4	0.5422	0.5438	0.5518	0.5534	0.5478	0.0056
531	0.5422	0.5438	0.5517	0.5534	0.5478	0.0056
531.6	0.5422	0.5438	0.5517	0.5534	0.5478	0.0056
532.2	0.5422	0.5438	0.5517	0.5534	0.5478	0.0056
532.8	0.5421	0.5438	0.5517	0.5534	0.5478	0.0056
533.4	0.5421	0.5438	0.5517	0.5534	0.5477	0.0056
534	0.5421	0.5438	0.5517	0.5534	0.5477	0.0056
534.6	0.5421	0.5438	0.5517	0.5533	0.5477	0.0056
535.2	0.5421	0.5438	0.5517	0.5533	0.5477	0.0056
535.8	0.5421	0.5437	0.5517	0.5533	0.5477	0.0056
536.4	0.5421	0.5437	0.5516	0.5533	0.5477	0.0056
537	0.5421	0.5437	0.5516	0.5533	0.5477	0.0056
537.6	0.542	0.5437	0.5516	0.5533	0.5477	0.0056
538.2	0.542	0.5437	0.5516	0.5533	0.5477	0.0056
538.8	0.542	0.5437	0.5516	0.5533	0.5476	0.0056
539.4	0.5364	0.5397	0.5555	0.5589	0.5476	0.0112
540	0.5364	0.5397	0.5555	0.5589	0.5476	0.0112
540.6	0.5364	0.5397	0.5555	0.5588	0.5476	0.0112
541.2	0.5364	0.5397	0.5555	0.5588	0.5476	0.0112
541.8	0.5363	0.5397	0.5555	0.5588	0.5476	0.0112
542.4	0.5363	0.5396	0.5555	0.5588	0.5476	0.0112
543	0.5363	0.5396	0.5555	0.5588	0.5476	0.0112
543.6	0.5363	0.5396	0.5555	0.5588	0.5475	0.0112
544.2	0.5363	0.5396	0.5554	0.5588	0.5475	0.0112
544.8	0.5363	0.5396	0.5554	0.5588	0.5475	0.0112
545.4	0.5363	0.5396	0.5554	0.5587	0.5475	0.0112
546	0.5363	0.5396	0.5554	0.5587	0.5475	0.0112
546.6	0.5362	0.5396	0.5554	0.5587	0.5475	0.0112
547.2	0.5362	0.5396	0.5554	0.5587	0.5475	0.0112
547.8	0.5362	0.5395	0.5554	0.5587	0.5475	0.0112
548.4	0.5362	0.5395	0.5554	0.5587	0.5474	0.0112
549	0.5362	0.5395	0.5553	0.5587	0.5474	0.0112
549.6	0.5362	0.5395	0.5553	0.5587	0.5474	0.0112
550.2	0.5362	0.5395	0.5553	0.5586	0.5474	0.0112
550.8	0.5362	0.5395	0.5553	0.5586	0.5474	0.0112
551.4	0.5361	0.5395	0.5553	0.5586	0.5474	0.0112
552	0.5361	0.5395	0.5553	0.5586	0.5474	0.0112
552.6	0.5361	0.5394	0.5553	0.5586	0.5474	0.0112
553.2	0.5361	0.5394	0.5553	0.5586	0.5473	0.0112
553.8	0.5361	0.5394	0.5552	0.5586	0.5473	0.0112
554.4	0.5361	0.5394	0.5552	0.5586	0.5473	0.0112
555	0.5361	0.5394	0.5552	0.5585	0.5473	0.0112
555.6	0.5361	0.5394	0.5552	0.5585	0.5473	0.0112
556.2	0.536	0.5394	0.5552	0.5585	0.5473	0.0112
556.8	0.536	0.5394	0.5552	0.5585	0.5473	0.0112
557.4	0.536	0.5393	0.5552	0.5585	0.5473	0.0112
558	0.536	0.5393	0.5551	0.5585	0.5472	0.0112
558.6	0.536	0.5393	0.5551	0.5585	0.5472	0.0112
559.2	0.536	0.5393	0.5551	0.5585	0.5472	0.0112
559.8	0.536	0.5393	0.5551	0.5584	0.5472	0.0112
560.4	0.536	0.5393	0.5551	0.5584	0.5472	0.0112
561	0.536	0.5393	0.5551	0.5584	0.5472	0.0112
561.6	0.5359	0.5393	0.5551	0.5584	0.5472	0.0112
562.2	0.5359	0.5392	0.5551	0.5584	0.5472	0.0112
562.8	0.5359	0.5392	0.555	0.5584	0.5471	0.0112
563.4	0.5359	0.5392	0.555	0.5584	0.5471	0.0112
564	0.5359	0.5392	0.555	0.5584	0.5471	0.0112
564.6	0.5359	0.5392	0.555	0.5583	0.5471	0.0112
565.2	0.5359	0.5392	0.555	0.5583	0.5471	0.0112
565.8	0.5359	0.5392	0.555	0.5583	0.5471	0.0112
566.4	0.5358	0.5392	0.555	0.5583	0.5471	0.0112
567	0.5358	0.5391	0.555	0.5583	0.5471	0.0112
567.6	0.5358	0.5391	0.5549	0.5583	0.547	0.0112
568.2	0.5358	0.5391	0.5549	0.5583	0.547	0.0112
568.8	0.5358	0.5391	0.5549	0.5582	0.547	0.0112
569.4	0.5358	0.5391	0.5549	0.5582	0.547	0.0112
570	0.5358	0.5391	0.5549	0.5582	0.547	0.0112
570.6	0.5357	0.5391	0.5549	0.5582	0.547	0.0112
571.2	0.5357	0.5391	0.5549	0.5582	0.547	0.0112
571.8	0.5357	0.539	0.5549	0.5582	0.547	0.0112
572.4	0.5357	0.539	0.5548	0.5582	0.5469	0.0112
573	0.5357	0.539	0.5548	0.5582	0.5469	0.0112
573.6	0.5357	0.539	0.5548	0.5581	0.5469	0.0112
574.2	0.5357	0.539	0.5548	0.5581	0.5469	0.0112
574.8	0.5357	0.539	0.5548	0.5581	0.5469	0.0112
575.4	0.5356	0.539	0.5548	0.5581	0.5469	0.0112
576	0.5356	0.539	0.5548	0.5581	0.5469	0.0112
576.6	0.5356	0.5389	0.5547	0.5581	0.5468	0.0112
577.2	0.5356	0.5389	0.5547	0.5581	0.5468	0.0112
577.8	0.5356	0.5389	0.5547	0.5581	0.5468	0.0112
578.4	0.5356	0.5389	0.5547	0.558	0.5468	0.0112
579	0.5356	0.5389	0.5547	0.558	0.5468	0.0112
579.6	0.5356	0.5389	0.5547	0.558	0.5468	0.0112
580.2	0.5355	0.5389	0.5547	0.558	0.5468	0.0112
580.8	0.5355	0.5388	0.5547	0.558	0.5468	0.0112
581.4	0.5355	0.5388	0.5546	0.558	0.5467	0.0112
582	0.5355	0.5388	0.5546	0.558	0.5467	0.0112
582.6	0.5355	0.5388	0.5546	0.5579	0.5467	0.0112
583.2	0.5355	0.5388	0.5546	0.5579	0.5467	0.0112
583.8	0.5355	0.5388	0.5546	0.5579	0.5467	0.0112
584.4	0.5355	0.5388	0.5546	0.5579	0.5467	0.0112
585	0.5354	0.5388	0.5546	0.5579	0.5467	0.0112
585.6	0.5354	0.5387	0.5546	0.5579	0.5467	0.0112
586.2	0.5354	0.5387	0.5545	0.5579	0.5466	0.0112
586.8	0.5354	0.5387	0.5545	0.5578	0.5466	0.0112
587.4	0.5354	0.5387	0.5545	0.5578	0.5466	0.0112
588	0.5354	0.5387	0.5545	0.5578	0.5466	0.0112
588.6	0.5354	0.5387	0.5545	0.5578	0.5466	0.0112
589.2	0.5354	0.5387	0.5545	0.5578	0.5466	0.0112
589.8	0.5353	0.5386	0.5545	0.5578	0.5466	0.0112
590.4	0.5353	0.5386	0.5544	0.5578	0.5465	0.0112
591	0.5353	0.5386	0.5544	0.5578	0.5465	0.0112
591.6	0.5353	0.5386	0.5544	0.5577	0.5465	0.0112
592.2	0.5353	0.5386	0.5544	0.5577	0.5465	0.0112
592.8	0.5353	0.5386	0.5544	0.5577	0.5465	0.0112
593.4	0.5353	0.5386	0.5544	0.5577	0.5465	0.0112
594	0.5352	0.5386	0.5544	0.5577	0.5465	0.0112
594.6	0.5352	0.5385	0.5543	0.5577	0.5464	0.0112
595.2	0.5352	0.5385	0.5543	0.5577	0.5464	0.0112
595.8	0.5352	0.5385	0.5543	0.5576	0.5464	0.0112
596.4	0.5352	0.5385	0.5543	0.5576	0.5464	0.0112
597	0.5352	0.5385	0.5543	0.5576	0.5464	0.0112
597.6	0.5352	0.5385	0.5543	0.5576	0.5464	0.0112
598.2	0.5351	0.5385	0.5543	0.5576	0.5464	0.0112
598.8	0.5351	0.5384	0.5543	0.5576	0.5464	0.0112
599.4	0.5351	0.5384	0.5542	0.5576	0.5463	0.0112
600	0.5351	0.5384	0.5542	0.5575	0.5463	0.0112
600.6	0.5351	0.5384	0.5542	0.5575	0.5463	0.0112
601.2	0.5351	0.5384	0.5542	0.5575	0.5463	0.0112
601.8	0.5351	0.5384	0.5542	0.5575	0.5463	0.0112
602.4	0.5351	0.5384	0.5542	0.5575	0.5463	0.0112
603	0.535	0.5383	0.5542	0.5575	0.5463	0.0112
603.6	0.535	0.5383	0.5541	0.5575	0.5462	0.0112
604.2	0.535	0.5383	0.5541	0.5574	0.5462	0.0112
604.8	0.535	0.5383	0.5541	0.5574	0.5462	0.0112
605.4	0.535	0.5383	0.5541	0.5574	0.5462	0.0112
606	0.535	0.5383	0.5541	0.5574	0.5462	0.0112
606.6	0.535	0.5383	0.5541	0.5574	0.5462	0.0112
607.2	0.535	0.5383	0.5541	0.5574	0.5462	0.0112
607.8	0.5349	0.5382	0.554	0.5574	0.5461	0.0112
608.4	0.5349	0.5382	0.554	0.5573	0.5461	0.0112
609	0.5349	0.5382	0.554	0.5573	0.5461	0.0112
609.6	0.5349	0.5382	0.554	0.5573	0.5461	0.0112
610.2	0.5349	0.5382	0.554	0.5573	0.5461	0.0112
610.8	0.5349	0.5382	0.554	0.5573	0.5461	0.0112
611.4	0.5349	0.5382	0.554	0.5573	0.5461	0.0112
612	0.5348	0.5382	0.5539	0.5573	0.5461	0.0112
612.6	0.5348	0.5381	0.5539	0.5572	0.546	0.0112
613.2	0.5348	0.5381	0.5539	0.5572	0.546	0.0112
613.8	0.5348	0.5381	0.5539	0.5572	0.546	0.0112
614.4	0.5348	0.5381	0.5539	0.5572	0.546	0.0112
615	0.5348	0.5381	0.5539	0.5572	0.546	0.0112
615.6	0.5348	0.5381	0.5539	0.5572	0.546	0.0112
616.2	0.5347	0.5381	0.5538	0.5572	0.546	0.0112
616.8	0.5347	0.538	0.5538	0.5571	0.5459	0.0112
617.4	0.5347	0.538	0.5538	0.5571	0.5459	0.0112
618	0.5347	0.538	0.5538	0.5571	0.5459	0.0112
618.6	0.5347	0.538	0.5538	0.5571	0.5459	0.0112
619.2	0.5347	0.538	0.5538	0.5571	0.5459	0.0112
619.8	0.5347	0.538	0.5538	0.5571	0.5459	0.0112
620.4	0.5346	0.538	0.5537	0.5571	0.5459	0.0112
621	0.5346	0.5379	0.5537	0.557	0.5458	0.0112
621.6	0.5346	0.5379	0.5537	0.557	0.5458	0.0112
622.2	0.5346	0.5379	0.5537	0.557	0.5458	0.0112
622.8	0.5346	0.5379	0.5537	0.557	0.5458	0.0112
623.4	0.5346	0.5379	0.5537	0.557	0.5458	0.0112
624	0.5346	0.5379	0.5537	0.557	0.5458	0.0112
624.6	0.5345	0.5379	0.5536	0.557	0.5458	0.0112
625.2	0.5345	0.5378	0.5536	0.5569	0.5457	0.0112
625.8	0.5345	0.5378	0.5536	0.5569	0.5457	0.0112
626.4	0.5345	0.5378	0.5536	0.5569	0.5457	0.0112
627	0.5345	0.5378	0.5536	0.5569	0.5457	0.0112
627.6	0.5345	0.5378	0.5536	0.5569	0.5457	0.0112
628.2	0.5345	0.5378	0.5535	0.5569	0.5457	0.0112
628.8	0.5345	0.5378	0.5535	0.5569	0.5457	0.0112
629.4	0.5344	0.5377	0.5535	0.5568	0.5456	0.0112
630	0.5344	0.5377	0.5535	0.5568	0.5456	0.0112
630.6	0.5344	0.5377	0.5535	0.5568	0.5456	0.0112
631.2	0.5344	0.5377	0.5535	0.5568	0.5456	0.0112
631.8	0.5344	0.5377	0.5535	0.5568	0.5456	0.0112
632.4	0.5344	0.5377	0.5534	0.5568	0.5456	0.0112
633	0.5344	0.5377	0.5534	0.5568	0.5456	0.0112
633.6	0.5343	0.5376	0.5534	0.5567	0.5455	0.0112
634.2	0.5343	0.5376	0.5534	0.5567	0.5455	0.0112
634.8	0.5343	0.5376	0.5534	0.5567	0.5455	0.0112
635.4	0.5343	0.5376	0.5534	0.5567	0.5455	0.0112
636	0.5343	0.5376	0.5534	0.5567	0.5455	0.0112
636.6	0.5343	0.5376	0.5533	0.5567	0.5455	0.0112
637.2	0.5342	0.5376	0.5533	0.5566	0.5454	0.0112
637.8	0.5342	0.5375	0.5533	0.5566	0.5454	0.0112
638.4	0.5342	0.5375	0.5533	0.5566	0.5454	0.0112
639	0.5342	0.5375	0.5533	0.5566	0.5454	0.0112
639.6	0.5342	0.5375	0.5533	0.5566	0.5454	0.0112
640.2	0.5342	0.5375	0.5533	0.5566	0.5454	0.0112
640.8	0.5342	0.5375	0.5532	0.5566	0.5454	0.0112
641.4	0.5341	0.5375	0.5532	0.5565	0.5453	0.0112
642	0.5341	0.5374	0.5532	0.5565	0.5453	0.0112
642.6	0.5341	0.5374	0.5532	0.5565	0.5453	0.0112
643.2	0.5341	0.5374	0.5532	0.5565	0.5453	0.0112
643.8	0.5341	0.5374	0.5532	0.5565	0.5453	0.0112
644.4	0.5341	0.5374	0.5532	0.5565	0.5453	0.0112
645	0.5341	0.5374	0.5531	0.5565	0.5453	0.0112
645.6	0.5341	0.5374	0.5531	0.5564	0.5452	0.0112
646.2	0.534	0.5373	0.5531	0.5564	0.5452	0.0112
646.8	0.534	0.5373	0.5531	0.5564	0.5452	0.0112
647.4	0.534	0.5373	0.5531	0.5564	0.5452	0.0112
648	0.534	0.5373	0.5531	0.5564	0.5452	0.0112
648.6	0.534	0.5373	0.553	0.5564	0.5452	0.0112
649.2	0.534	0.5373	0.553	0.5563	0.5452	0.0112
649.8	0.5339	0.5372	0.553	0.5563	0.5451	0.0112
650.4	0.5339	0.5372	0.553	0.5563	0.5451	0.0112
651	0.5339	0.5372	0.553	0.5563	0.5451	0.0112
651.6	0.5339	0.5372	0.553	0.5563	0.5451	0.0112
652.2	0.5339	0.5372	0.553	0.5563	0.5451	0.0112
652.8	0.5339	0.5372	0.5529	0.5563	0.5451	0.0112
653.4	0.5339	0.5372	0.5529	0.5562	0.545	0.0112
654	0.5338	0.5371	0.5529	0.5562	0.545	0.0112
654.6	0.5338	0.5371	0.5529	0.5562	0.545	0.0112
655.2	0.5338	0.5371	0.5529	0.5562	0.545	0.0112
655.8	0.5338	0.5371	0.5529	0.5562	0.545	0.0112
656.4	0.5338	0.5371	0.5529	0.5562	0.545	0.0112
657	0.5338	0.5371	0.5528	0.5561	0.545	0.0112
657.6	0.5338	0.5371	0.5528	0.5561	0.5449	0.0112
658.2	0.5337	0.537	0.5528	0.5561	0.5449	0.0112
658.8	0.5337	0.537	0.5528	0.5561	0.5449	0.0112
659.4	0.5337	0.537	0.5528	0.5561	0.5449	0.0112
660	0.5337	0.537	0.5528	0.5561	0.5449	0.0112
660.6	0.5337	0.537	0.5527	0.5561	0.5449	0.0112
661.2	0.5337	0.537	0.5527	0.556	0.5449	0.0112
661.8	0.5336	0.5369	0.5527	0.556	0.5448	0.0112
662.4	0.5336	0.5369	0.5527	0.556	0.5448	0.0112
663	0.5336	0.5369	0.5527	0.556	0.5448	0.0112
663.6	0.5336	0.5369	0.5527	0.556	0.5448	0.0112
664.2	0.5336	0.5369	0.5527	0.556	0.5448	0.0112
664.8	0.5336	0.5369	0.5526	0.556	0.5448	0.0112
665.4	0.5336	0.5369	0.5526	0.5559	0.5447	0.0112
666	0.5336	0.5369	0.5526	0.5559	0.5447	0.0112
666.6	0.5335	0.5368	0.5526	0.5559	0.5447	0.0112
667.2	0.5335	0.5368	0.5526	0.5559	0.5447	0.0112
667.8	0.5335	0.5368	0.5526	0.5559	0.5447	0.0112
668.4	0.5335	0.5368	0.5525	0.5558	0.5447	0.0112
669	0.5335	0.5368	0.5525	0.5558	0.5447	0.0112
669.6	0.5335	0.5368	0.5525	0.5558	0.5446	0.0112
670.2	0.5334	0.5367	0.5525	0.5558	0.5446	0.0112
670.8	0.5334	0.5367	0.5525	0.5558	0.5446	0.0112
671.4	0.5334	0.5367	0.5525	0.5558	0.5446	0.0112
672	0.5334	0.5367	0.5524	0.5558	0.5446	0.0112
672.6	0.5334	0.5367	0.5524	0.5557	0.5446	0.0112
673.2	0.5334	0.5367	0.5524	0.5557	0.5445	0.0112
673.8	0.5334	0.5367	0.5524	0.5557	0.5445	0.0112
674.4	0.5333	0.5366	0.5524	0.5557	0.5445	0.0112
675	0.5333	0.5366	0.5524	0.5557	0.5445	0.0112
675.6	0.5333	0.5366	0.5524	0.5557	0.5445	0.0112
676.2	0.5333	0.5366	0.5523	0.5556	0.5445	0.0112
676.8	0.5333	0.5366	0.5523	0.5556	0.5445	0.0112
677.4	0.5333	0.5366	0.5523	0.5556	0.5444	0.0112
678	0.5332	0.5365	0.5523	0.5556	0.5444	0.0112
678.6	0.5332	0.5365	0.5523	0.5556	0.5444	0.0112
679.2	0.5332	0.5365	0.5523	0.5556	0.5444	0.0112
679.8	0.5332	0.5365	0.5522	0.5556	0.5444	0.0112
680.4	0.5332	0.5365	0.5522	0.5555	0.5444	0.0112
681	0.5332	0.5365	0.5522	0.5555	0.5443	0.0112
681.6	0.5331	0.5364	0.5522	0.5555	0.5443	0.0112
682.2	0.5331	0.5364	0.5522	0.5555	0.5443	0.0112
682.8	0.5331	0.5364	0.5522	0.5555	0.5443	0.0112
683.4	0.5331	0.5364	0.5521	0.5555	0.5443	0.0112
684	0.5331	0.5364	0.5521	0.5554	0.5443	0.0112
684.6	0.5331	0.5364	0.5521	0.5554	0.5442	0.0112
685.2	0.5331	0.5364	0.5521	0.5554	0.5442	0.0112
685.8	0.533	0.5363	0.5521	0.5554	0.5442	0.0112
686.4	0.533	0.5363	0.5521	0.5554	0.5442	0.0112
687	0.533	0.5363	0.552	0.5554	0.5442	0.0112
687.6	0.533	0.5363	0.552	0.5553	0.5442	0.0112
688.2	0.533	0.5363	0.552	0.5553	0.5442	0.0112
688.8	0.533	0.5363	0.552	0.5553	0.5441	0.0112
689.4	0.533	0.5363	0.552	0.5553	0.5441	0.0112
690	0.5329	0.5362	0.552	0.5553	0.5441	0.0112
690.6	0.5329	0.5362	0.5519	0.5553	0.5441	0.0112
691.2	0.5329	0.5362	0.5519	0.5552	0.5441	0.0112
691.8	0.5329	0.5362	0.5519	0.5552	0.5441	0.0112
692.4	0.5329	0.5362	0.5519	0.5552	0.544	0.0112
693	0.5329	0.5362	0.5519	0.5552	0.544	0.0112
693.6	0.5328	0.5361	0.5519	0.5552	0.544	0.0112
694.2	0.5328	0.5361	0.5519	0.5552	0.544	0.0112
694.8	0.5328	0.5361	0.5518	0.5551	0.544	0.0112
695.4	0.5328	0.5361	0.5518	0.5551	0.544	0.0112
696	0.5328	0.5361	0.5518	0.5551	0.5439	0.0112
696.6	0.5328	0.5361	0.5518	0.5551	0.5439	0.0112
697.2	0.5327	0.536	0.5518	0.5551	0.5439	0.0112
697.8	0.5327	0.536	0.5518	0.5551	0.5439	0.0112
698.4	0.5327	0.536	0.5517	0.5551	0.5439	0.0112
699	0.5327	0.536	0.5517	0.555	0.5439	0.0112
699.6	0.5327	0.536	0.5517	0.555	0.5438	0.0112
700.2	0.5327	0.536	0.5517	0.555	0.5438	0.0112
700.8	0.5326	0.5359	0.5517	0.555	0.5438	0.0112
701.4	0.5326	0.5359	0.5517	0.555	0.5438	0.0112
702	0.5326	0.5359	0.5516	0.555	0.5438	0.0112
702.6	0.5326	0.5359	0.5516	0.5549	0.5438	0.0112
703.2	0.5326	0.5359	0.5516	0.5549	0.5438	0.0112
703.8	0.5326	0.5359	0.5516	0.5549	0.5437	0.0111
704.4	0.5326	0.5359	0.5516	0.5549	0.5437	0.0111
705	0.5325	0.5358	0.5516	0.5549	0.5437	0.0111
705.6	0.5325	0.5358	0.5515	0.5548	0.5437	0.0111
706.2	0.5325	0.5358	0.5515	0.5548	0.5437	0.0111
706.8	0.5325	0.5358	0.5515	0.5548	0.5437	0.0111
707.4	0.5325	0.5358	0.5515	0.5548	0.5436	0.0111
708	0.5325	0.5358	0.5515	0.5548	0.5436	0.0111
708.6	0.5324	0.5357	0.5515	0.5548	0.5436	0.0111
709.2	0.5324	0.5357	0.5514	0.5547	0.5436	0.0111
709.8	0.5324	0.5357	0.5514	0.5547	0.5436	0.0111
710.4	0.5324	0.5357	0.5514	0.5547	0.5436	0.0111
711	0.5324	0.5357	0.5514	0.5547	0.5435	0.0111
711.6	0.5324	0.5357	0.5514	0.5547	0.5435	0.0111
712.2	0.5323	0.5356	0.5514	0.5547	0.5435	0.0111
712.8	0.5323	0.5356	0.5513	0.5547	0.5435	0.0111
713.4	0.5323	0.5356	0.5513	0.5546	0.5435	0.0111
714	0.5323	0.5356	0.5513	0.5546	0.5435	0.0111
714.6	0.5323	0.5356	0.5513	0.5546	0.5434	0.0111
715.2	0.5323	0.5356	0.5513	0.5546	0.5434	0.0111
715.8	0.5322	0.5355	0.5513	0.5546	0.5434	0.0111
716.4	0.5322	0.5355	0.5512	0.5546	0.5434	0.0111
717	0.5322	0.5355	0.5512	0.5545	0.5434	0.0111
717.6	0.5322	0.5355	0.5512	0.5545	0.5434	0.0111
718.2	0.5322	0.5355	0.5512	0.5545	0.5433	0.0111
718.8	0.5322	0.5355	0.5512	0.5545	0.5433	0.0111
719.4	0.5321	0.5354	0.5512	0.5545	0.5433	0.0111
720	0.5321	0.5354	0.5511	0.5545	0.5433	0.0111
720.6	0.5321	0.5354	0.5511	0.5544	0.5433	0.0111
721.2	0.5321	0.5354	0.5511	0.5544	0.5433	0.0111
721.8	0.5321	0.5354	0.5511	0.5544	0.5432	0.0111
722.4	0.5321	0.5354	0.5511	0.5544	0.5432	0.0111
723	0.5321	0.5353	0.5511	0.5544	0.5432	0.0111
723.6	0.532	0.5353	0.551	0.5543	0.5432	0.0111
724.2	0.532	0.5353	0.551	0.5543	0.5432	0.0111
724.8	0.532	0.5353	0.551	0.5543	0.5432	0.0111
725.4	0.532	0.5353	0.551	0.5543	0.5431	0.0111
726	0.532	0.5353	0.551	0.5543	0.5431	0.0111
726.6	0.532	0.5352	0.551	0.5543	0.5431	0.0111
727.2	0.5319	0.5352	0.5509	0.5542	0.5431	0.0111
727.8	0.5319	0.5352	0.5509	0.5542	0.5431	0.0111
728.4	0.5319	0.5352	0.5509	0.5542	0.5431	0.0111
729	0.5319	0.5352	0.5509	0.5542	0.543	0.0111
729.6	0.5319	0.5352	0.5509	0.5542	0.543	0.0111
730.2	0.5319	0.5351	0.5509	0.5542	0.543	0.0111
730.8	0.5318	0.5351	0.5508	0.5541	0.543	0.0111
731.4	0.5318	0.5351	0.5508	0.5541	0.543	0.0111
732	0.5318	0.5351	0.5508	0.5541	0.543	0.0111
732.6	0.5318	0.5351	0.5508	0.5541	0.5429	0.0111
733.2	0.5318	0.5351	0.5508	0.5541	0.5429	0.0111
733.8	0.5318	0.535	0.5508	0.5541	0.5429	0.0111
734.4	0.5317	0.535	0.5507	0.554	0.5429	0.0111
735	0.5317	0.535	0.5507	0.554	0.5429	0.0111
735.6	0.5317	0.535	0.5507	0.554	0.5429	0.0111
736.2	0.5317	0.535	0.5507	0.554	0.5428	0.0111
736.8	0.5317	0.535	0.5507	0.554	0.5428	0.0111
737.4	0.5317	0.5349	0.5507	0.554	0.5428	0.0111
738	0.5316	0.5349	0.5506	0.5539	0.5428	0.0111
738.6	0.5316	0.5349	0.5506	0.5539	0.5428	0.0111
739.2	0.5316	0.5349	0.5506	0.5539	0.5428	0.0111
739.8	0.5316	0.5349	0.5506	0.5539	0.5427	0.0111
740.4	0.5316	0.5349	0.5506	0.5539	0.5427	0.0111
741	0.5316	0.5349	0.5505	0.5538	0.5427	0.0111
741.6	0.5315	0.5348	0.5505	0.5538	0.5427	0.0111
742.2	0.5315	0.5348	0.5505	0.5538	0.5427	0.0111
742.8	0.5315	0.5348	0.5505	0.5538	0.5427	0.0111
743.4	0.5315	0.5348	0.5505	0.5538	0.5426	0.0111
744	0.5315	0.5348	0.5505	0.5538	0.5426	0.0111
744.6	0.5315	0.5347	0.5504	0.5537	0.5426	0.0111
745.2	0.5314	0.5347	0.5504	0.5537	0.5426	0.0111
745.8	0.5314	0.5347	0.5504	0.5537	0.5426	0.0111
746.4	0.5314	0.5347	0.5504	0.5537	0.5425	0.0111
747	0.5314	0.5347	0.5504	0.5537	0.5425	0.0111
747.6	0.5314	0.5347	0.5504	0.5537	0.5425	0.0111
748.2	0.5314	0.5346	0.5503	0.5536	0.5425	0.0111
748.8	0.5313	0.5346	0.5503	0.5536	0.5425	0.0111
749.4	0.5313	0.5346	0.5503	0.5536	0.5425	0.0111
750	0.5313	0.5346	0.5503	0.5536	0.5424	0.0111
750.6	0.5313	0.5346	0.5503	0.5536	0.5424	0.0111
751.2	0.5313	0.5346	0.5502	0.5535	0.5424	0.0111
751.8	0.5313	0.5345	0.5502	0.5535	0.5424	0.0111
752.4	0.5312	0.5345	0.5502	0.5535	0.5424	0.0111
753	0.5312	0.5345	0.5502	0.5535	0.5424	0.0111
753.6	0.5312	0.5345	0.5502	0.5535	0.5423	0.0111
754.2	0.5312	0.5345	0.5502	0.5535	0.5423	0.0111
754.8	0.5312	0.5345	0.5501	0.5534	0.5423	0.0111
755.4	0.5311	0.5344	0.5501	0.5534	0.5423	0.0111
756	0.5311	0.5344	0.5501	0.5534	0.5423	0.0111
756.6	0.5311	0.5344	0.5501	0.5534	0.5423	0.0111
757.2	0.5311	0.5344	0.5501	0.5534	0.5422	0.0111
757.8	0.5311	0.5344	0.55	0.5533	0.5422	0.0111
758.4	0.5311	0.5344	0.55	0.5533	0.5422	0.0111
759	0.5311	0.5343	0.55	0.5533	0.5422	0.0111
759.6	0.531	0.5343	0.55	0.5533	0.5422	0.0111
760.2	0.531	0.5343	0.55	0.5533	0.5421	0.0111
760.8	0.531	0.5343	0.55	0.5533	0.5421	0.0111
761.4	0.531	0.5343	0.5499	0.5532	0.5421	0.0111
762	0.531	0.5343	0.5499	0.5532	0.5421	0.0111
762.6	0.5309	0.5342	0.5499	0.5532	0.5421	0.0111
763.2	0.5309	0.5342	0.5499	0.5532	0.5421	0.0111
763.8	0.5309	0.5342	0.5499	0.5532	0.542	0.0111
764.4	0.5309	0.5342	0.5499	0.5532	0.542	0.0111
765	0.5309	0.5342	0.5498	0.5531	0.542	0.0111
765.6	0.5309	0.5342	0.5498	0.5531	0.542	0.0111
766.2	0.5308	0.5341	0.5498	0.5531	0.542	0.0111
766.8	0.5308	0.5341	0.5498	0.5531	0.542	0.0111
767.4	0.5308	0.5341	0.5498	0.5531	0.5419	0.0111
768	0.5308	0.5341	0.5497	0.553	0.5419	0.0111
768.6	0.5308	0.5341	0.5497	0.553	0.5419	0.0111
769.2	0.5308	0.534	0.5497	0.553	0.5419	0.0111
769.8	0.5307	0.534	0.5497	0.553	0.5419	0.0111
770.4	0.5307	0.534	0.5497	0.553	0.5418	0.0111
771	0.5307	0.534	0.5497	0.553	0.5418	0.0111
771.6	0.5307	0.534	0.5496	0.5529	0.5418	0.0111
772.2	0.5307	0.534	0.5496	0.5529	0.5418	0.0111
772.8	0.5306	0.5339	0.5496	0.5529	0.5418	0.0111
773.4	0.5306	0.5339	0.5496	0.5529	0.5418	0.0111
774	0.5306	0.5339	0.5496	0.5529	0.5417	0.0111
774.6	0.5306	0.5339	0.5496	0.5528	0.5417	0.0111
775.2	0.5306	0.5339	0.5495	0.5528	0.5417	0.0111
775.8	0.5306	0.5338	0.5495	0.5528	0.5417	0.0111
776.4	0.5305	0.5338	0.5495	0.5528	0.5417	0.0111
777	0.5305	0.5338	0.5495	0.5528	0.5417	0.0111
777.6	0.5305	0.5338	0.5495	0.5528	0.5416	0.0111
778.2	0.5305	0.5338	0.5494	0.5527	0.5416	0.0111
778.8	0.5305	0.5338	0.5494	0.5527	0.5416	0.0111
779.4	0.5304	0.5337	0.5494	0.5527	0.5416	0.0111
780	0.5304	0.5337	0.5494	0.5527	0.5415	0.0111
780.6	0.5304	0.5337	0.5493	0.5526	0.5415	0.0111
781.2	0.5304	0.5337	0.5493	0.5526	0.5415	0.0111
781.8	0.5303	0.5336	0.5493	0.5526	0.5415	0.0111
782.4	0.5303	0.5336	0.5493	0.5526	0.5414	0.0111
783	0.5303	0.5336	0.5492	0.5525	0.5414	0.0111
783.6	0.5303	0.5336	0.5492	0.5525	0.5414	0.0111
784.2	0.5302	0.5335	0.5492	0.5525	0.5414	0.0111
784.8	0.5302	0.5335	0.5492	0.5525	0.5413	0.0111
785.4	0.5302	0.5335	0.5491	0.5524	0.5413	0.0111
786	0.5302	0.5335	0.5491	0.5524	0.5413	0.0111
786.6	0.5301	0.5334	0.5491	0.5524	0.5413	0.0111
787.2	0.5301	0.5334	0.5491	0.5524	0.5412	0.0111
787.8	0.5301	0.5334	0.549	0.5523	0.5412	0.0111
788.4	0.5301	0.5334	0.549	0.5523	0.5412	0.0111
789	0.53	0.5333	0.549	0.5523	0.5412	0.0111
789.6	0.53	0.5333	0.549	0.5523	0.5411	0.0111
790.2	0.53	0.5333	0.5489	0.5522	0.5411	0.0111
790.8	0.53	0.5333	0.5489	0.5522	0.5411	0.0111
791.4	0.53	0.5332	0.5489	0.5522	0.5411	0.0111
792	0.5299	0.5332	0.5489	0.5522	0.541	0.0111
792.6	0.5299	0.5332	0.5488	0.5521	0.541	0.0111
793.2	0.5299	0.5332	0.5488	0.5521	0.541	0.0111
793.8	0.5299	0.5331	0.5488	0.5521	0.541	0.0111
794.4	0.5298	0.5331	0.5488	0.552	0.5409	0.0111
795	0.5298	0.5331	0.5487	0.552	0.5409	0.0111
795.6	0.5298	0.5331	0.5487	0.552	0.5409	0.0111
796.2	0.5298	0.533	0.5487	0.552	0.5409	0.0111
796.8	0.5297	0.533	0.5487	0.5519	0.5408	0.0111
797.4	0.5297	0.533	0.5486	0.5519	0.5408	0.0111
798	0.5297	0.533	0.5486	0.5519	0.5408	0.0111
798.6	0.5297	0.5329	0.5486	0.5519	0.5408	0.0111
799.2	0.5296	0.5329	0.5486	0.5518	0.5407	0.0111
799.8	0.5296	0.5329	0.5485	0.5518	0.5407	0.0111
800.4	0.5296	0.5329	0.5485	0.5518	0.5407	0.0111
801	0.5296	0.5328	0.5485	0.5518	0.5407	0.0111
801.6	0.5295	0.5328	0.5485	0.5517	0.5406	0.0111
802.2	0.5295	0.5328	0.5484	0.5517	0.5406	0.0111
802.8	0.5295	0.5328	0.5484	0.5517	0.5406	0.0111
803.4	0.5295	0.5327	0.5484	0.5517	0.5406	0.0111
804	0.5294	0.5327	0.5484	0.5516	0.5405	0.0111
804.6	0.5294	0.5327	0.5483	0.5516	0.5405	0.0111
805.2	0.5294	0.5327	0.5483	0.5516	0.5405	0.0111
805.8	0.5293	0.5326	0.5483	0.5516	0.5405	0.0111
806.4	0.5293	0.5326	0.5483	0.5515	0.5404	0.0111
807	0.5293	0.5326	0.5482	0.5515	0.5404	0.0111
807.6	0.5293	0.5326	0.5482	0.5515	0.5404	0.0111
808.2	0.5293	0.5325	0.5482	0.5515	0.5404	0.0111
808.8	0.5292	0.5325	0.5481	0.5514	0.5403	0.0111
809.4	0.5292	0.5325	0.5481	0.5514	0.5403	0.0111
810	0.5292	0.5325	0.5481	0.5514	0.5403	0.0111
810.6	0.5292	0.5324	0.5481	0.5514	0.5403	0.0111
811.2	0.5291	0.5324	0.548	0.5513	0.5402	0.0111
811.8	0.5291	0.5324	0.548	0.5513	0.5402	0.0111
812.4	0.5291	0.5324	0.548	0.5513	0.5402	0.0111
813	0.5291	0.5323	0.548	0.5513	0.5402	0.0111
813.6	0.529	0.5323	0.5479	0.5512	0.5401	0.0111
814.2	0.529	0.5323	0.5479	0.5512	0.5401	0.0111
814.8	0.529	0.5323	0.5479	0.5512	0.5401	0.0111
815.4	0.5289	0.5322	0.5479	0.5511	0.54	0.0111
816	0.5289	0.5322	0.5478	0.5511	0.54	0.0111
816.6	0.5289	0.5322	0.5478	0.5511	0.54	0.0111
817.2	0.5289	0.5322	0.5478	0.5511	0.54	0.0111
817.8	0.5288	0.5321	0.5478	0.551	0.5399	0.0111
818.4	0.5288	0.5321	0.5477	0.551	0.5399	0.0111
819	0.5288	0.5321	0.5477	0.551	0.5399	0.0111
819.6	0.5288	0.532	0.5477	0.551	0.5399	0.0111
820.2	0.5287	0.532	0.5477	0.5509	0.5398	0.0111
820.8	0.5287	0.532	0.5476	0.5509	0.5398	0.0111
821.4	0.5287	0.532	0.5476	0.5509	0.5398	0.0111
822	0.5287	0.5319	0.5476	0.5509	0.5398	0.0111
822.6	0.5286	0.5319	0.5475	0.5508	0.5397	0.0111
823.2	0.5286	0.5319	0.5475	0.5508	0.5397	0.0111
823.8	0.5286	0.5319	0.5475	0.5508	0.5397	0.0111
824.4	0.5286	0.5319	0.5475	0.5508	0.5397	0.0111
825	0.5285	0.5318	0.5474	0.5507	0.5396	0.0111
825.6	0.5285	0.5318	0.5474	0.5507	0.5396	0.0111
826.2	0.5285	0.5318	0.5474	0.5507	0.5396	0.0111
826.8	0.5285	0.5317	0.5474	0.5506	0.5396	0.0111
827.4	0.5284	0.5317	0.5473	0.5506	0.5395	0.0111
828	0.5284	0.5317	0.5473	0.5506	0.5395	0.0111
828.6	0.5284	0.5317	0.5473	0.5506	0.5395	0.0111
829.2	0.5284	0.5316	0.5473	0.5505	0.5395	0.0111
829.8	0.5283	0.5316	0.5472	0.5505	0.5394	0.0111
830.4	0.5283	0.5316	0.5472	0.5505	0.5394	0.0111
831	0.5283	0.5316	0.5472	0.5505	0.5394	0.0111
831.6	0.5283	0.5315	0.5472	0.5504	0.5394	0.0111
832.2	0.5282	0.5315	0.5471	0.5504	0.5393	0.0111
832.8	0.5282	0.5315	0.5471	0.5504	0.5393	0.0111
833.4	0.5282	0.5315	0.5471	0.5504	0.5393	0.0111
834	0.5282	0.5314	0.547	0.5503	0.5392	0.0111
834.6	0.5281	0.5314	0.547	0.5503	0.5392	0.0111
835.2	0.5281	0.5314	0.547	0.5503	0.5392	0.0111
835.8	0.5281	0.5314	0.547	0.5503	0.5392	0.0111
836.4	0.5281	0.5313	0.5469	0.5502	0.5391	0.0111
837	0.528	0.5313	0.5469	0.5502	0.5391	0.0111
837.6	0.528	0.5313	0.5469	0.5502	0.5391	0.0111
838.2	0.528	0.5313	0.5469	0.5502	0.5391	0.0111
838.8	0.528	0.5312	0.5468	0.5501	0.539	0.0111
839.4	0.5279	0.5312	0.5468	0.5501	0.539	0.0111
840	0.5279	0.5312	0.5468	0.5501	0.539	0.0111
840.6	0.5279	0.5312	0.5468	0.5501	0.539	0.0111
841.2	0.5279	0.5312	0.5468	0.55	0.539	0.0111
841.8	0.5279	0.5311	0.5467	0.55	0.5389	0.0111
842.4	0.5278	0.5311	0.5467	0.55	0.5389	0.0111
843	0.5278	0.5311	0.5467	0.55	0.5389	0.0111
843.6	0.5278	0.5311	0.5467	0.55	0.5389	0.0111
844.2	0.5278	0.5311	0.5467	0.5499	0.5389	0.0111
844.8	0.5278	0.531	0.5466	0.5499	0.5388	0.0111
845.4	0.5277	0.531	0.5466	0.5499	0.5388	0.0111
846	0.5277	0.531	0.5466	0.5499	0.5388	0.0111
846.6	0.5277	0.531	0.5466	0.5499	0.5388	0.0111
847.2	0.5277	0.531	0.5466	0.5498	0.5388	0.0111
847.8	0.5277	0.5309	0.5465	0.5498	0.5387	0.0111
848.4	0.5276	0.5309	0.5465	0.5498	0.5387	0.0111
849	0.5276	0.5309	0.5465	0.5498	0.5387	0.0111
849.6	0.5276	0.5309	0.5465	0.5498	0.5387	0.0111
850.2	0.5276	0.5309	0.5465	0.5497	0.5387	0.0111
850.8	0.5276	0.5308	0.5465	0.5497	0.5387	0.0111
851.4	0.5276	0.5308	0.5464	0.5497	0.5386	0.0111
852	0.5275	0.5308	0.5464	0.5497	0.5386	0.0111
852.6	0.5275	0.5308	0.5464	0.5497	0.5386	0.0111
853.2	0.5275	0.5308	0.5464	0.5497	0.5386	0.0111
853.8	0.5275	0.5307	0.5464	0.5496	0.5386	0.0111
854.4	0.5275	0.5307	0.5463	0.5496	0.5385	0.0111
855	0.5274	0.5307	0.5463	0.5496	0.5385	0.0111
855.6	0.5274	0.5307	0.5463	0.5496	0.5385	0.0111
856.2	0.5274	0.5307	0.5463	0.5495	0.5385	0.0111
856.8	0.5274	0.5307	0.5462	0.5495	0.5385	0.0111
857.4	0.5274	0.5306	0.5462	0.5495	0.5384	0.0111
858	0.5273	0.5306	0.5462	0.5495	0.5384	0.0111
858.6	0.5273	0.5306	0.5462	0.5495	0.5384	0.0111
859.2	0.5273	0.5306	0.5462	0.5494	0.5384	0.0111
859.8	0.5273	0.5306	0.5461	0.5494	0.5384	0.0111
860.4	0.5273	0.5305	0.5461	0.5494	0.5383	0.0111
861	0.5272	0.5305	0.5461	0.5494	0.5383	0.0111
861.6	0.5272	0.5305	0.5461	0.5494	0.5383	0.0111
862.2	0.5272	0.5305	0.5461	0.5493	0.5383	0.0111
862.8	0.5272	0.5305	0.546	0.5493	0.5383	0.0111
863.4	0.5272	0.5304	0.546	0.5493	0.5382	0.0111
864	0.5271	0.5304	0.546	0.5493	0.5382	0.0111
864.6	0.5271	0.5304	0.546	0.5493	0.5382	0.0111
865.2	0.5271	0.5304	0.546	0.5492	0.5382	0.0111
865.8	0.5271	0.5304	0.5459	0.5492	0.5382	0.0111
866.4	0.5271	0.5303	0.5459	0.5492	0.5381	0.0111
867	0.527	0.5303	0.5459	0.5492	0.5381	0.0111
867.6	0.527	0.5303	0.5459	0.5492	0.5381	0.0111
868.2	0.527	0.5303	0.5459	0.5491	0.5381	0.0111
868.8	0.527	0.5303	0.5458	0.5491	0.5381	0.0111
869.4	0.527	0.5302	0.5458	0.5491	0.538	0.011
870	0.527	0.5302	0.5458	0.5491	0.538	0.011
870.6	0.5269	0.5302	0.5458	0.5491	0.538	0.011
871.2	0.5269	0.5302	0.5458	0.549	0.538	0.011
871.8	0.5269	0.5302	0.5457	0.549	0.538	0.011
872.4	0.5269	0.5302	0.5457	0.549	0.5379	0.011
873	0.5269	0.5301	0.5457	0.549	0.5379	0.011
873.6	0.5268	0.5301	0.5457	0.549	0.5379	0.011
874.2	0.5268	0.5301	0.5457	0.5489	0.5379	0.011
874.8	0.5268	0.5301	0.5456	0.5489	0.5379	0.011
875.4	0.5268	0.5301	0.5456	0.5489	0.5378	0.011
876	0.5268	0.53	0.5456	0.5489	0.5378	0.011
876.6	0.5267	0.53	0.5456	0.5489	0.5378	0.011
877.2	0.5267	0.53	0.5456	0.5488	0.5378	0.011
877.8	0.5267	0.53	0.5455	0.5488	0.5378	0.011
878.4	0.5267	0.5299	0.5455	0.5488	0.5377	0.011
879	0.5267	0.5299	0.5455	0.5488	0.5377	0.011
879.6	0.5266	0.5299	0.5455	0.5488	0.5377	0.011
880.2	0.5266	0.5299	0.5455	0.5487	0.5377	0.011
880.8	0.5266	0.5299	0.5454	0.5487	0.5377	0.011
881.4	0.5266	0.5298	0.5454	0.5487	0.5376	0.011
882	0.5266	0.5298	0.5454	0.5487	0.5376	0.011
882.6	0.5265	0.5298	0.5454	0.5487	0.5376	0.011
883.2	0.5265	0.5298	0.5454	0.5486	0.5376	0.011
883.8	0.5265	0.5298	0.5453	0.5486	0.5376	0.011
884.4	0.5265	0.5297	0.5453	0.5486	0.5375	0.011
885	0.5265	0.5297	0.5453	0.5486	0.5375	0.011
885.6	0.5264	0.5297	0.5453	0.5485	0.5375	0.011
886.2	0.5264	0.5297	0.5453	0.5485	0.5375	0.011
886.8	0.5264	0.5297	0.5452	0.5485	0.5375	0.011
887.4	0.5264	0.5296	0.5452	0.5485	0.5374	0.011
888	0.5264	0.5296	0.5452	0.5485	0.5374	0.011
888.6	0.5263	0.5296	0.5452	0.5484	0.5374	0.011
889.2	0.5263	0.5296	0.5452	0.5484	0.5374	0.011
889.8	0.5263	0.5296	0.5451	0.5484	0.5374	0.011
890.4	0.5263	0.5295	0.5451	0.5484	0.5373	0.011
891	0.5263	0.5295	0.5451	0.5484	0.5373	0.011
891.6	0.5262	0.5295	0.5451	0.5483	0.5373	0.011
892.2	0.5262	0.5295	0.5451	0.5483	0.5373	0.011
892.8	0.5262	0.5295	0.545	0.5483	0.5373	0.011
893.4	0.5262	0.5294	0.545	0.5483	0.5372	0.011
894	0.5262	0.5294	0.545	0.5483	0.5372	0.011
894.6	0.5261	0.5294	0.545	0.5482	0.5372	0.011
895.2	0.5261	0.5294	0.545	0.5482	0.5372	0.011
895.8	0.5261	0.5294	0.5449	0.5482	0.5372	0.011
896.4	0.5261	0.5293	0.5449	0.5482	0.5371	0.011
897	0.5261	0.5293	0.5449	0.5482	0.5371	0.011
897.6	0.526	0.5293	0.5449	0.5481	0.5371	0.011
898.2	0.526	0.5293	0.5449	0.5481	0.5371	0.011
898.8	0.526	0.5293	0.5448	0.5481	0.5371	0.011
899.4	0.526	0.5292	0.5448	0.5481	0.537	0.011
900	0.526	0.5292	0.5448	0.548	0.537	0.011
900.6	0.5259	0.5292	0.5448	0.548	0.537	0.011
901.2	0.5259	0.5292	0.5447	0.548	0.537	0.011
901.8	0.5259	0.5292	0.5447	0.548	0.5369	0.011
902.4	0.5259	0.5291	0.5447	0.548	0.5369	0.011
903	0.5259	0.5291	0.5447	0.5479	0.5369	0.011
903.6	0.5258	0.5291	0.5447	0.5479	0.5369	0.011
904.2	0.5258	0.5291	0.5446	0.5479	0.5369	0.011
904.8	0.5258	0.5291	0.5446	0.5479	0.5368	0.011
905.4	0.5258	0.529	0.5446	0.5479	0.5368	0.011
906	0.5258	0.529	0.5446	0.5478	0.5368	0.011
906.6	0.5257	0.529	0.5446	0.5478	0.5368	0.011
907.2	0.5257	0.529	0.5445	0.5478	0.5368	0.011
907.8	0.5257	0.529	0.5445	0.5478	0.5367	0.011
908.4	0.5257	0.5289	0.5445	0.5478	0.5367	0.011
909	0.5257	0.5289	0.5445	0.5477	0.5367	0.011
909.6	0.5256	0.5289	0.5444	0.5477	0.5367	0.011
910.2	0.5256	0.5289	0.5444	0.5477	0.5367	0.011
910.8	0.5256	0.5289	0.5444	0.5477	0.5366	0.011
911.4	0.5256	0.5288	0.5444	0.5477	0.5366	0.011
912	0.5256	0.5288	0.5444	0.5476	0.5366	0.011
912.6	0.5255	0.5288	0.5443	0.5476	0.5366	0.011
913.2	0.5255	0.5288	0.5443	0.5476	0.5366	0.011
913.8	0.5255	0.5288	0.5443	0.5476	0.5365	0.011
914.4	0.5255	0.5287	0.5443	0.5475	0.5365	0.011
915	0.5255	0.5287	0.5443	0.5475	0.5365	0.011
915.6	0.5254	0.5287	0.5442	0.5475	0.5365	0.011
916.2	0.5254	0.5287	0.5442	0.5475	0.5365	0.011
916.8	0.5254	0.5287	0.5442	0.5475	0.5364	0.011
917.4	0.5254	0.5286	0.5442	0.5474	0.5364	0.011
918	0.5254	0.5286	0.5441	0.5474	0.5364	0.011
918.6	0.5253	0.5286	0.5441	0.5474	0.5364	0.011
919.2	0.5253	0.5286	0.5441	0.5474	0.5363	0.011
919.8	0.5253	0.5286	0.5441	0.5474	0.5363	0.011
920.4	0.5253	0.5285	0.5441	0.5473	0.5363	0.011
921	0.5253	0.5285	0.544	0.5473	0.5363	0.011
921.6	0.5252	0.5285	0.544	0.5473	0.5363	0.011
922.2	0.5252	0.5285	0.544	0.5473	0.5362	0.011
922.8	0.5252	0.5285	0.544	0.5473	0.5362	0.011
923.4	0.5252	0.5284	0.544	0.5472	0.5362	0.011
924	0.5251	0.5284	0.5439	0.5472	0.5362	0.011
924.6	0.5251	0.5284	0.5439	0.5472	0.5362	0.011
925.2	0.5251	0.5284	0.5439	0.5472	0.5361	0.011
925.8	0.5251	0.5283	0.5439	0.5471	0.5361	0.011
926.4	0.5251	0.5283	0.5439	0.5471	0.5361	0.011
927	0.525	0.5283	0.5438	0.5471	0.5361	0.011
927.6	0.525	0.5283	0.5438	0.5471	0.5361	0.011
928.2	0.525	0.5283	0.5438	0.5471	0.536	0.011
928.8	0.525	0.5282	0.5438	0.547	0.536	0.011
929.4	0.525	0.5282	0.5437	0.547	0.536	0.011
930	0.5249	0.5282	0.5437	0.547	0.536	0.011
930.6	0.5249	0.5282	0.5437	0.547	0.5359	0.011
931.2	0.5249	0.5282	0.5437	0.5469	0.5359	0.011
931.8	0.5249	0.5281	0.5437	0.5469	0.5359	0.011
932.4	0.5249	0.5281	0.5436	0.5469	0.5359	0.011
933	0.5248	0.5281	0.5436	0.5469	0.5359	0.011
933.6	0.5248	0.5281	0.5436	0.5469	0.5358	0.011
934.2	0.5248	0.5281	0.5436	0.5468	0.5358	0.011
934.8	0.5248	0.528	0.5436	0.5468	0.5358	0.011
935.4	0.5248	0.528	0.5435	0.5468	0.5358	0.011
936	0.5247	0.528	0.5435	0.5468	0.5358	0.011
936.6	0.5247	0.528	0.5435	0.5468	0.5357	0.011
937.2	0.5247	0.5279	0.5435	0.5467	0.5357	0.011
937.8	0.5247	0.5279	0.5435	0.5467	0.5357	0.011
938.4	0.5247	0.5279	0.5434	0.5467	0.5357	0.011
939	0.5246	0.5279	0.5434	0.5467	0.5357	0.011
939.6	0.5246	0.5279	0.5434	0.5466	0.5356	0.011
940.2	0.5246	0.5278	0.5434	0.5466	0.5356	0.011
940.8	0.5246	0.5278	0.5433	0.5466	0.5356	0.011
941.4	0.5245	0.5278	0.5433	0.5466	0.5356	0.011
942	0.5245	0.5278	0.5433	0.5466	0.5355	0.011
942.6	0.5245	0.5278	0.5433	0.5465	0.5355	0.011
943.2	0.5245	0.5277	0.5433	0.5465	0.5355	0.011
943.8	0.5245	0.5277	0.5432	0.5465	0.5355	0.011
944.4	0.5244	0.5277	0.5432	0.5465	0.5355	0.011
945	0.5244	0.5277	0.5432	0.5464	0.5354	0.011
945.6	0.5244	0.5277	0.5432	0.5464	0.5354	0.011
946.2	0.5244	0.5276	0.5431	0.5464	0.5354	0.011
946.8	0.5244	0.5276	0.5431	0.5464	0.5354	0.011
947.4	0.5243	0.5276	0.5431	0.5464	0.5354	0.011
948	0.5243	0.5276	0.5431	0.5463	0.5353	0.011
948.6	0.5243	0.5275	0.5431	0.5463	0.5353	0.011
949.2	0.5243	0.5275	0.543	0.5463	0.5353	0.011
949.8	0.5243	0.5275	0.543	0.5463	0.5353	0.011
950.4	0.5242	0.5275	0.543	0.5463	0.5352	0.011
951	0.5242	0.5275	0.543	0.5462	0.5352	0.011
951.6	0.5242	0.5274	0.543	0.5462	0.5352	0.011
952.2	0.5242	0.5274	0.5429	0.5462	0.5352	0.011
952.8	0.5241	0.5274	0.5429	0.5462	0.5352	0.011
953.4	0.5241	0.5274	0.5429	0.5461	0.5351	0.011
954	0.5241	0.5274	0.5429	0.5461	0.5351	0.011
954.6	0.5241	0.5273	0.5428	0.5461	0.5351	0.011
955.2	0.5241	0.5273	0.5428	0.5461	0.5351	0.011
955.8	0.524	0.5273	0.5428	0.5461	0.5351	0.011
956.4	0.524	0.5273	0.5428	0.546	0.535	0.011
957	0.524	0.5273	0.5427	0.546	0.535	0.011
957.6	0.524	0.5272	0.5427	0.546	0.535	0.011
958.2	0.524	0.5272	0.5427	0.546	0.535	0.011
958.8	0.5239	0.5272	0.5427	0.5459	0.5349	0.011
959.4	0.5239	0.5272	0.5427	0.5459	0.5349	0.011
960	0.5239	0.5271	0.5426	0.5459	0.5349	0.011
960.6	0.5239	0.5271	0.5426	0.5459	0.5349	0.011
961.2	0.5239	0.5271	0.5426	0.5459	0.5349	0.011
961.8	0.5238	0.5271	0.5426	0.5458	0.5348	0.011
962.4	0.5238	0.5271	0.5426	0.5458	0.5348	0.011
963	0.5238	0.527	0.5425	0.5458	0.5348	0.011
963.6	0.5238	0.527	0.5425	0.5458	0.5348	0.011
964.2	0.5237	0.527	0.5425	0.5457	0.5347	0.011
964.8	0.5237	0.527	0.5425	0.5457	0.5347	0.011
965.4	0.5237	0.527	0.5424	0.5457	0.5347	0.011
966	0.5237	0.5269	0.5424	0.5457	0.5347	0.011
966.6	0.5237	0.5269	0.5424	0.5457	0.5347	0.011
967.2	0.5236	0.5269	0.5424	0.5456	0.5346	0.011
967.8	0.5236	0.5269	0.5424	0.5456	0.5346	0.011
968.4	0.5236	0.5268	0.5423	0.5456	0.5346	0.011
969	0.5236	0.5268	0.5423	0.5456	0.5346	0.011
969.6	0.5236	0.5268	0.5423	0.5456	0.5346	0.011
970.2	0.5235	0.5268	0.5423	0.5455	0.5345	0.011
970.8	0.5235	0.5268	0.5422	0.5455	0.5345	0.011
971.4	0.5235	0.5267	0.5422	0.5455	0.5345	0.011
972	0.5235	0.5267	0.5422	0.5455	0.5345	0.011
972.6	0.5235	0.5267	0.5422	0.5454	0.5344	0.011
973.2	0.5234	0.5267	0.5421	0.5454	0.5344	0.011
973.8	0.5234	0.5267	0.5421	0.5454	0.5344	0.011
974.4	0.5234	0.5266	0.5421	0.5454	0.5344	0.011
975	0.5234	0.5266	0.5421	0.5453	0.5344	0.011
975.6	0.5233	0.5266	0.5421	0.5453	0.5343	0.011
976.2	0.5233	0.5266	0.542	0.5453	0.5343	0.011
976.8	0.5233	0.5265	0.542	0.5453	0.5343	0.011
977.4	0.5233	0.5265	0.542	0.5453	0.5343	0.011
978	0.5233	0.5265	0.542	0.5452	0.5342	0.011
978.6	0.5232	0.5265	0.542	0.5452	0.5342	0.011
979.2	0.5232	0.5265	0.5419	0.5452	0.5342	0.011
979.8	0.5232	0.5264	0.5419	0.5452	0.5342	0.011
980.4	0.5232	0.5264	0.5419	0.5451	0.5342	0.011
981	0.5231	0.5264	0.5419	0.5451	0.5341	0.011
981.6	0.5231	0.5264	0.5418	0.5451	0.5341	0.011
982.2	0.5231	0.5263	0.5418	0.5451	0.5341	0.011
982.8	0.5231	0.5263	0.5418	0.5451	0.5341	0.011
983.4	0.5231	0.5263	0.5418	0.545	0.534	0.011
984	0.523	0.5263	0.5418	0.545	0.534	0.011
984.6	0.523	0.5263	0.5417	0.545	0.534	0.011
985.2	0.523	0.5262	0.5417	0.545	0.534	0.011
985.8	0.523	0.5262	0.5417	0.5449	0.534	0.011
986.4	0.523	0.5262	0.5417	0.5449	0.5339	0.011
987	0.5229	0.5262	0.5416	0.5449	0.5339	0.011
987.6	0.5229	0.5262	0.5416	0.5449	0.5339	0.011
988.2	0.5229	0.5261	0.5416	0.5448	0.5339	0.011
988.8	0.5229	0.5261	0.5416	0.5448	0.5338	0.011
989.4	0.5228	0.5261	0.5416	0.5448	0.5338	0.011
990	0.5228	0.5261	0.5415	0.5448	0.5338	0.011
990.6	0.5228	0.526	0.5415	0.5448	0.5338	0.011
991.2	0.5228	0.526	0.5415	0.5447	0.5338	0.011
991.8	0.5228	0.526	0.5415	0.5447	0.5337	0.011
992.4	0.5227	0.526	0.5414	0.5447	0.5337	0.011
993	0.5227	0.5259	0.5414	0.5447	0.5337	0.011
993.6	0.5227	0.5259	0.5414	0.5446	0.5337	0.011
994.2	0.5227	0.5259	0.5414	0.5446	0.5336	0.011
994.8	0.5226	0.5259	0.5414	0.5446	0.5336	0.011
995.4	0.5226	0.5259	0.5413	0.5446	0.5336	0.011
996	0.5226	0.5258	0.5413	0.5446	0.5336	0.011
996.6	0.5226	0.5258	0.5413	0.5445	0.5336	0.011
997.2	0.5226	0.5258	0.5413	0.5445	0.5335	0.011
997.8	0.5225	0.5258	0.5412	0.5445	0.5335	0.011
998.4	0.5225	0.5258	0.5412	0.5445	0.5335	0.011
999	0.5225	0.5257	0.5412	0.5444	0.5335	0.011
999.6	0.5225	0.5257	0.5412	0.5444	0.5334	0.011
1000.2	0.5225	0.5257	0.5411	0.5444	0.5334	0.011
1000.8	0.5224	0.5257	0.5411	0.5444	0.5334	0.011
1001.4	0.5224	0.5256	0.5411	0.5443	0.5334	0.011
1002	0.5224	0.5256	0.5411	0.5443	0.5334	0.011
1002.6	0.5224	0.5256	0.5411	0.5443	0.5333	0.011
1003.2	0.5223	0.5256	0.541	0.5443	0.5333	0.011
1003.8	0.5223	0.5256	0.541	0.5443	0.5333	0.011
1004.4	0.5223	0.5255	0.541	0.5442	0.5333	0.011
1005	0.5223	0.5255	0.541	0.5442	0.5332	0.011
1005.6	0.5222	0.5255	0.5409	0.5442	0.5332	0.011
1006.2	0.5222	0.5255	0.5409	0.5442	0.5332	0.011
1006.8	0.5222	0.5254	0.5409	0.5441	0.5332	0.011
1007.4	0.5222	0.5254	0.5409	0.5441	0.5332	0.011
1008	0.5222	0.5254	0.5408	0.5441	0.5331	0.011
1008.6	0.5221	0.5254	0.5408	0.5441	0.5331	0.011
1009.2	0.5221	0.5254	0.5408	0.5441	0.5331	0.011
1009.8	0.5221	0.5253	0.5408	0.544	0.5331	0.011
1010.4	0.5221	0.5253	0.5407	0.544	0.533	0.0109
1011	0.5221	0.5253	0.5407	0.544	0.533	0.0109
1011.6	0.522	0.5253	0.5407	0.544	0.533	0.0109
1012.2	0.522	0.5253	0.5407	0.5439	0.533	0.0109
1012.8	0.522	0.5252	0.5407	0.5439	0.5329	0.0109
1013.4	0.522	0.5252	0.5406	0.5439	0.5329	0.0109
1014	0.5219	0.5252	0.5406	0.5439	0.5329	0.0109
1014.6	0.5219	0.5252	0.5406	0.5438	0.5329	0.0109
1015.2	0.5219	0.5251	0.5406	0.5438	0.5329	0.0109
1015.8	0.5219	0.5251	0.5405	0.5438	0.5328	0.0109
1016.4	0.5219	0.5251	0.5405	0.5438	0.5328	0.0109
1017	0.5218	0.5251	0.5405	0.5437	0.5328	0.0109
1017.6	0.5218	0.525	0.5405	0.5437	0.5328	0.0109
1018.2	0.5218	0.525	0.5405	0.5437	0.5327	0.0109
1018.8	0.5218	0.525	0.5404	0.5437	0.5327	0.0109
1019.4	0.5217	0.525	0.5404	0.5437	0.5327	0.0109
1020	0.5217	0.525	0.5404	0.5436	0.5327	0.0109
1020.6	0.5217	0.5249	0.5404	0.5436	0.5327	0.0109
1021.2	0.5217	0.5249	0.5403	0.5436	0.5326	0.0109
1021.8	0.5216	0.5249	0.5403	0.5436	0.5326	0.0109
1022.4	0.5216	0.5249	0.5403	0.5435	0.5326	0.0109
1023	0.5216	0.5248	0.5403	0.5435	0.5326	0.0109
1023.6	0.5216	0.5248	0.5402	0.5435	0.5325	0.0109
1024.2	0.5216	0.5248	0.5402	0.5435	0.5325	0.0109
1024.8	0.5215	0.5248	0.5402	0.5434	0.5325	0.0109
1025.4	0.5215	0.5248	0.5402	0.5434	0.5325	0.0109
1026	0.5215	0.5247	0.5402	0.5434	0.5324	0.0109
1026.6	0.5215	0.5247	0.5401	0.5434	0.5324	0.0109
1027.2	0.5215	0.5247	0.5401	0.5434	0.5324	0.0109
1027.8	0.5214	0.5247	0.5401	0.5433	0.5324	0.0109
1028.4	0.5214	0.5246	0.5401	0.5433	0.5324	0.0109
1029	0.5214	0.5246	0.54	0.5433	0.5323	0.0109
1029.6	0.5214	0.5246	0.54	0.5433	0.5323	0.0109
1030.2	0.5213	0.5246	0.54	0.5432	0.5323	0.0109
1030.8	0.5213	0.5245	0.54	0.5432	0.5323	0.0109
1031.4	0.5213	0.5245	0.54	0.5432	0.5322	0.0109
1032	0.5213	0.5245	0.5399	0.5432	0.5322	0.0109
1032.6	0.5212	0.5245	0.5399	0.5431	0.5322	0.0109
1033.2	0.5212	0.5245	0.5399	0.5431	0.5322	0.0109
1033.8	0.5212	0.5244	0.5399	0.5431	0.5321	0.0109
1034.4	0.5212	0.5244	0.5398	0.5431	0.5321	0.0109
1035	0.5212	0.5244	0.5398	0.5431	0.5321	0.0109
1035.6	0.5211	0.5244	0.5398	0.543	0.5321	0.0109
1036.2	0.5211	0.5243	0.5398	0.543	0.5321	0.0109
1036.8	0.5211	0.5243	0.5397	0.543	0.532	0.0109
1037.4	0.5211	0.5243	0.5397	0.543	0.532	0.0109
1038	0.521	0.5243	0.5397	0.5429	0.532	0.0109
1038.6	0.521	0.5243	0.5397	0.5429	0.532	0.0109
1039.2	0.521	0.5242	0.5396	0.5429	0.5319	0.0109
1039.8	0.521	0.5242	0.5396	0.5428	0.5319	0.0109
1040.4	0.5209	0.5242	0.5396	0.5428	0.5319	0.0109
1041	0.5209	0.5241	0.5395	0.5428	0.5318	0.0109
1041.6	0.5209	0.5241	0.5395	0.5427	0.5318	0.0109
1042.2	0.5208	0.5241	0.5395	0.5427	0.5318	0.0109
1042.8	0.5208	0.524	0.5394	0.5427	0.5317	0.0109
1043.4	0.5208	0.524	0.5394	0.5427	0.5317	0.0109
1044	0.5207	0.524	0.5394	0.5426	0.5317	0.0109
1044.6	0.5207	0.5239	0.5394	0.5426	0.5317	0.0109
1045.2	0.5207	0.5239	0.5393	0.5426	0.5316	0.0109
1045.8	0.5207	0.5239	0.5393	0.5425	0.5316	0.0109
1046.4	0.5206	0.5239	0.5393	0.5425	0.5316	0.0109
1047	0.5206	0.5238	0.5392	0.5425	0.5315	0.0109
1047.6	0.5206	0.5238	0.5392	0.5424	0.5315	0.0109
1048.2	0.5205	0.5238	0.5392	0.5424	0.5315	0.0109
1048.8	0.5205	0.5237	0.5391	0.5424	0.5314	0.0109
1049.4	0.5205	0.5237	0.5391	0.5423	0.5314	0.0109
1050	0.5204	0.5237	0.5391	0.5423	0.5314	0.0109
1050.6	0.5204	0.5236	0.539	0.5423	0.5313	0.0109
1051.2	0.5204	0.5236	0.539	0.5422	0.5313	0.0109
1051.8	0.5204	0.5236	0.539	0.5422	0.5313	0.0109
1052.4	0.5203	0.5235	0.5389	0.5422	0.5312	0.0109
1053	0.5203	0.5235	0.5389	0.5421	0.5312	0.0109
1053.6	0.5203	0.5235	0.5389	0.5421	0.5312	0.0109
1054.2	0.5202	0.5235	0.5388	0.5421	0.5312	0.0109
1054.8	0.5202	0.5234	0.5388	0.5421	0.5311	0.0109
1055.4	0.5202	0.5234	0.5388	0.542	0.5311	0.0109
1056	0.5201	0.5234	0.5388	0.542	0.5311	0.0109
1056.6	0.5201	0.5233	0.5387	0.542	0.531	0.0109
1057.2	0.5201	0.5233	0.5387	0.5419	0.531	0.0109
1057.8	0.52	0.5233	0.5387	0.5419	0.531	0.0109
1058.4	0.52	0.5232	0.5386	0.5419	0.5309	0.0109
1059	0.52	0.5232	0.5386	0.5418	0.5309	0.0109
1059.6	0.5199	0.5232	0.5386	0.5418	0.5309	0.0109
1060.2	0.5199	0.5231	0.5385	0.5418	0.5308	0.0109
1060.8	0.5199	0.5231	0.5385	0.5417	0.5308	0.0109
1061.4	0.5198	0.5231	0.5385	0.5417	0.5308	0.0109
1062	0.5198	0.523	0.5384	0.5417	0.5307	0.0109
1062.6	0.5198	0.523	0.5384	0.5416	0.5307	0.0109
1063.2	0.5198	0.523	0.5384	0.5416	0.5307	0.0109
1063.8	0.5197	0.523	0.5383	0.5416	0.5307	0.0109
1064.4	0.5197	0.5229	0.5383	0.5415	0.5306	0.0109
1065	0.5197	0.5229	0.5383	0.5415	0.5306	0.0109
1065.6	0.5196	0.5229	0.5382	0.5415	0.5306	0.0109
1066.2	0.5196	0.5228	0.5382	0.5414	0.5305	0.0109
1066.8	0.5196	0.5228	0.5382	0.5414	0.5305	0.0109
1067.4	0.5195	0.5228	0.5382	0.5414	0.5305	0.0109
1068	0.5195	0.5227	0.5381	0.5414	0.5304	0.0109
1068.6	0.5195	0.5227	0.5381	0.5413	0.5304	0.0109
1069.2	0.5194	0.5227	0.5381	0.5413	0.5304	0.0109
1069.8	0.5194	0.5226	0.538	0.5413	0.5303	0.0109
1070.4	0.5194	0.5226	0.538	0.5412	0.5303	0.0109
1071	0.5194	0.5226	0.538	0.5412	0.5303	0.0109
1071.6	0.5193	0.5225	0.5379	0.5412	0.5302	0.0109
1072.2	0.5193	0.5225	0.5379	0.5411	0.5302	0.0109
1072.8	0.5193	0.5225	0.5379	0.5411	0.5302	0.0109
1073.4	0.5192	0.5224	0.5378	0.5411	0.5301	0.0109
1074	0.5192	0.5224	0.5378	0.541	0.5301	0.0109
1074.6	0.5192	0.5224	0.5378	0.541	0.5301	0.0109
1075.2	0.5191	0.5224	0.5377	0.541	0.5301	0.0109
1075.8	0.5191	0.5223	0.5377	0.5409	0.53	0.0109
1076.4	0.5191	0.5223	0.5377	0.5409	0.53	0.0109
1077	0.519	0.5223	0.5376	0.5409	0.53	0.0109
1077.6	0.519	0.5222	0.5376	0.5408	0.5299	0.0109
1078.2	0.519	0.5222	0.5376	0.5408	0.5299	0.0109
1078.8	0.519	0.5222	0.5375	0.5408	0.5299	0.0109
1079.4	0.5189	0.5221	0.5375	0.5407	0.5298	0.0109
1080	0.5189	0.5221	0.5375	0.5407	0.5298	0.0109
1080.6	0.5189	0.5221	0.5374	0.5407	0.5298	0.0109
1081.2	0.5188	0.522	0.5374	0.5406	0.5297	0.0109
1081.8	0.5188	0.522	0.5374	0.5406	0.5297	0.0109
1082.4	0.5188	0.522	0.5374	0.5406	0.5297	0.0109
1083	0.5187	0.522	0.5373	0.5406	0.5296	0.0109
1083.6	0.5187	0.5219	0.5373	0.5405	0.5296	0.0109
1084.2	0.5187	0.5219	0.5373	0.5405	0.5296	0.0109
1084.8	0.5186	0.5219	0.5372	0.5405	0.5295	0.0109
1085.4	0.5186	0.5218	0.5372	0.5404	0.5295	0.0109
1086	0.5186	0.5218	0.5372	0.5404	0.5295	0.0109
1086.6	0.5185	0.5218	0.5371	0.5404	0.5295	0.0109
1087.2	0.5185	0.5217	0.5371	0.5403	0.5294	0.0109
1087.8	0.5185	0.5217	0.5371	0.5403	0.5294	0.0109
1088.4	0.5185	0.5217	0.537	0.5403	0.5294	0.0109
1089	0.5184	0.5216	0.537	0.5402	0.5293	0.0109
1089.6	0.5184	0.5216	0.537	0.5402	0.5293	0.0109
1090.2	0.5184	0.5216	0.5369	0.5402	0.5293	0.0109
1090.8	0.5183	0.5215	0.5369	0.5401	0.5292	0.0109
1091.4	0.5183	0.5215	0.5369	0.5401	0.5292	0.0109
1092	0.5183	0.5215	0.5368	0.5401	0.5292	0.0109
1092.6	0.5182	0.5215	0.5368	0.54	0.5291	0.0109
1093.2	0.5182	0.5214	0.5368	0.54	0.5291	0.0109
1093.8	0.5182	0.5214	0.5367	0.54	0.5291	0.0109
1094.4	0.5181	0.5214	0.5367	0.5399	0.529	0.0109
1095	0.5181	0.5213	0.5367	0.5399	0.529	0.0109
1095.6	0.5181	0.5213	0.5366	0.5399	0.529	0.0109
1096.2	0.518	0.5213	0.5366	0.5398	0.5289	0.0109
1096.8	0.518	0.5212	0.5366	0.5398	0.5289	0.0109
1097.4	0.518	0.5212	0.5365	0.5398	0.5289	0.0109
1098	0.5179	0.5212	0.5365	0.5397	0.5288	0.0109
1098.6	0.5179	0.5211	0.5365	0.5397	0.5288	0.0109
1099.2	0.5179	0.5211	0.5364	0.5397	0.5288	0.0109
1099.8	0.5179	0.5211	0.5364	0.5397	0.5288	0.0109
1100.4	0.5178	0.5211	0.5364	0.5396	0.5287	0.0109
1101	0.5178	0.521	0.5364	0.5396	0.5287	0.0109
1101.6	0.5178	0.521	0.5363	0.5396	0.5287	0.0109
1102.2	0.5178	0.521	0.5363	0.5395	0.5287	0.0109
1102.8	0.5177	0.521	0.5363	0.5395	0.5286	0.0109
1103.4	0.5177	0.5209	0.5363	0.5395	0.5286	0.0109
1104	0.5177	0.5209	0.5362	0.5395	0.5286	0.0109
1104.6	0.5177	0.5209	0.5362	0.5395	0.5286	0.0109
1105.2	0.5176	0.5209	0.5362	0.5394	0.5285	0.0109
1105.8	0.5176	0.5208	0.5362	0.5394	0.5285	0.0109
1106.4	0.5176	0.5208	0.5361	0.5394	0.5285	0.0109
1107	0.5176	0.5208	0.5361	0.5394	0.5285	0.0109
1107.6	0.5176	0.5208	0.5361	0.5393	0.5284	0.0109
1108.2	0.5175	0.5207	0.5361	0.5393	0.5284	0.0109
1108.8	0.5175	0.5207	0.5361	0.5393	0.5284	0.0109
1109.4	0.5175	0.5207	0.536	0.5393	0.5284	0.0109
1110	0.5175	0.5207	0.536	0.5392	0.5283	0.0109
1110.6	0.5174	0.5207	0.536	0.5392	0.5283	0.0109
1111.2	0.5174	0.5206	0.536	0.5392	0.5283	0.0109
1111.8	0.5174	0.5206	0.5359	0.5392	0.5283	0.0109
1112.4	0.5174	0.5206	0.5359	0.5391	0.5282	0.0109
1113	0.5173	0.5206	0.5359	0.5391	0.5282	0.0109
1113.6	0.5173	0.5205	0.5359	0.5391	0.5282	0.0109
1114.2	0.5173	0.5205	0.5358	0.5391	0.5282	0.0109
1114.8	0.5173	0.5205	0.5358	0.539	0.5281	0.0109
1115.4	0.5172	0.5205	0.5358	0.539	0.5281	0.0109
1116	0.5172	0.5204	0.5358	0.539	0.5281	0.0109
1116.6	0.5172	0.5204	0.5357	0.539	0.5281	0.0109
1117.2	0.5172	0.5204	0.5357	0.5389	0.5281	0.0109
1117.8	0.5171	0.5204	0.5357	0.5389	0.528	0.0109
1118.4	0.5171	0.5203	0.5357	0.5389	0.528	0.0109
1119	0.5171	0.5203	0.5356	0.5389	0.528	0.0109
1119.6	0.5171	0.5203	0.5356	0.5388	0.528	0.0109
1120.2	0.517	0.5203	0.5356	0.5388	0.5279	0.0109
1120.8	0.517	0.5202	0.5356	0.5388	0.5279	0.0109
1121.4	0.517	0.5202	0.5355	0.5388	0.5279	0.0109
1122	0.517	0.5202	0.5355	0.5387	0.5279	0.0109
1122.6	0.517	0.5202	0.5355	0.5387	0.5278	0.0109
1123.2	0.5169	0.5201	0.5355	0.5387	0.5278	0.0109
1123.8	0.5169	0.5201	0.5354	0.5387	0.5278	0.0109
1124.4	0.5169	0.5201	0.5354	0.5386	0.5278	0.0109
1125	0.5169	0.5201	0.5354	0.5386	0.5277	0.0109
1125.6	0.5168	0.52	0.5354	0.5386	0.5277	0.0109
1126.2	0.5168	0.52	0.5353	0.5386	0.5277	0.0109
1126.8	0.5168	0.52	0.5353	0.5385	0.5277	0.0109
1127.4	0.5168	0.52	0.5353	0.5385	0.5276	0.0109
1128	0.5167	0.52	0.5353	0.5385	0.5276	0.0109
1128.6	0.5167	0.5199	0.5352	0.5385	0.5276	0.0109
1129.2	0.5167	0.5199	0.5352	0.5384	0.5276	0.0109
1129.8	0.5167	0.5199	0.5352	0.5384	0.5275	0.0109
1130.4	0.5166	0.5199	0.5352	0.5384	0.5275	0.0109
1131	0.5166	0.5198	0.5351	0.5384	0.5275	0.0109
1131.6	0.5166	0.5198	0.5351	0.5383	0.5275	0.0109
1132.2	0.5166	0.5198	0.5351	0.5383	0.5274	0.0109
1132.8	0.5165	0.5198	0.5351	0.5383	0.5274	0.0109
1133.4	0.5165	0.5197	0.535	0.5383	0.5274	0.0109
1134	0.5165	0.5197	0.535	0.5382	0.5274	0.0109
1134.6	0.5165	0.5197	0.535	0.5382	0.5273	0.0109
1135.2	0.5164	0.5197	0.535	0.5382	0.5273	0.0109
1135.8	0.5164	0.5196	0.5349	0.5382	0.5273	0.0109
1136.4	0.5164	0.5196	0.5349	0.5381	0.5273	0.0109
1137	0.5164	0.5196	0.5349	0.5381	0.5272	0.0108
1137.6	0.5164	0.5196	0.5349	0.5381	0.5272	0.0108
1138.2	0.5163	0.5195	0.5348	0.5381	0.5272	0.0108
1138.8	0.5163	0.5195	0.5348	0.538	0.5272	0.0108
1139.4	0.5163	0.5195	0.5348	0.538	0.5271	0.0108
1140	0.5163	0.5195	0.5348	0.538	0.5271	0.0108
1140.6	0.5162	0.5194	0.5347	0.538	0.5271	0.0108
1141.2	0.5162	0.5194	0.5347	0.5379	0.5271	0.0108
1141.8	0.5162	0.5194	0.5347	0.5379	0.527	0.0108
1142.4	0.5162	0.5194	0.5347	0.5379	0.527	0.0108
1143	0.5161	0.5193	0.5346	0.5379	0.527	0.0108
1143.6	0.5161	0.5193	0.5346	0.5378	0.527	0.0108
1144.2	0.5161	0.5193	0.5346	0.5378	0.5269	0.0108
1144.8	0.5161	0.5193	0.5346	0.5378	0.5269	0.0108
1145.4	0.516	0.5192	0.5345	0.5378	0.5269	0.0108
1146	0.516	0.5192	0.5345	0.5377	0.5269	0.0108
1146.6	0.516	0.5192	0.5345	0.5377	0.5268	0.0108
1147.2	0.516	0.5192	0.5345	0.5377	0.5268	0.0108
1147.8	0.5159	0.5191	0.5344	0.5377	0.5268	0.0108
1148.4	0.5159	0.5191	0.5344	0.5376	0.5268	0.0108
1149	0.5159	0.5191	0.5344	0.5376	0.5267	0.0108
1149.6	0.5159	0.5191	0.5344	0.5376	0.5267	0.0108
1150.2	0.5158	0.519	0.5343	0.5375	0.5267	0.0108
1150.8	0.5158	0.519	0.5343	0.5375	0.5267	0.0108
1151.4	0.5158	0.519	0.5343	0.5375	0.5266	0.0108
1152	0.5158	0.519	0.5343	0.5375	0.5266	0.0108
1152.6	0.5157	0.5189	0.5342	0.5374	0.5266	0.0108
1153.2	0.5157	0.5189	0.5342	0.5374	0.5266	0.0108
1153.8	0.5157	0.5189	0.5342	0.5374	0.5265	0.0108
1154.4	0.5157	0.5189	0.5342	0.5374	0.5265	0.0108
1155	0.5156	0.5188	0.5341	0.5373	0.5265	0.0108
1155.6	0.5156	0.5188	0.5341	0.5373	0.5265	0.0108
1156.2	0.5156	0.5188	0.5341	0.5373	0.5264	0.0108
1156.8	0.5156	0.5188	0.5341	0.5373	0.5264	0.0108
1157.4	0.5155	0.5187	0.534	0.5372	0.5264	0.0108
1158	0.5155	0.5187	0.534	0.5372	0.5264	0.0108
1158.6	0.5155	0.5187	0.534	0.5372	0.5263	0.0108
1159.2	0.5155	0.5187	0.534	0.5372	0.5263	0.0108
1159.8	0.5154	0.5186	0.5339	0.5371	0.5263	0.0108
1160.4	0.5154	0.5186	0.5339	0.5371	0.5263	0.0108
1161	0.5154	0.5186	0.5339	0.5371	0.5262	0.0108
1161.6	0.5154	0.5186	0.5338	0.5371	0.5262	0.0108
1162.2	0.5154	0.5186	0.5338	0.537	0.5262	0.0108
1162.8	0.5153	0.5185	0.5338	0.537	0.5262	0.0108
1163.4	0.5153	0.5185	0.5338	0.537	0.5261	0.0108
1164	0.5153	0.5185	0.5337	0.537	0.5261	0.0108
1164.6	0.5153	0.5185	0.5337	0.5369	0.5261	0.0108
1165.2	0.5152	0.5184	0.5337	0.5369	0.5261	0.0108
1165.8	0.5152	0.5184	0.5337	0.5369	0.526	0.0108
1166.4	0.5152	0.5184	0.5336	0.5369	0.526	0.0108
1167	0.5152	0.5184	0.5336	0.5368	0.526	0.0108
1167.6	0.5151	0.5183	0.5336	0.5368	0.526	0.0108
1168.2	0.5151	0.5183	0.5336	0.5368	0.5259	0.0108
1168.8	0.5151	0.5183	0.5335	0.5368	0.5259	0.0108
1169.4	0.5151	0.5183	0.5335	0.5367	0.5259	0.0108
1170	0.515	0.5182	0.5335	0.5367	0.5259	0.0108
1170.6	0.515	0.5182	0.5335	0.5367	0.5258	0.0108
1171.2	0.515	0.5182	0.5334	0.5367	0.5258	0.0108
1171.8	0.515	0.5182	0.5334	0.5366	0.5258	0.0108
1172.4	0.5149	0.5181	0.5334	0.5366	0.5258	0.0108
1173	0.5149	0.5181	0.5334	0.5366	0.5257	0.0108
1173.6	0.5149	0.5181	0.5333	0.5365	0.5257	0.0108
1174.2	0.5149	0.5181	0.5333	0.5365	0.5257	0.0108
1174.8	0.5148	0.518	0.5333	0.5365	0.5257	0.0108
1175.4	0.5148	0.518	0.5333	0.5365	0.5256	0.0108
1176	0.5148	0.518	0.5332	0.5364	0.5256	0.0108
1176.6	0.5148	0.518	0.5332	0.5364	0.5256	0.0108
1177.2	0.5147	0.5179	0.5332	0.5364	0.5256	0.0108
1177.8	0.5147	0.5179	0.5332	0.5364	0.5255	0.0108
1178.4	0.5147	0.5179	0.5331	0.5363	0.5255	0.0108
1179	0.5147	0.5179	0.5331	0.5363	0.5255	0.0108
1179.6	0.5146	0.5178	0.5331	0.5363	0.5255	0.0108
1180.2	0.5146	0.5178	0.5331	0.5363	0.5254	0.0108
1180.8	0.5146	0.5178	0.533	0.5362	0.5254	0.0108
1181.4	0.5146	0.5178	0.533	0.5362	0.5254	0.0108
1182	0.5145	0.5177	0.533	0.5362	0.5254	0.0108
1182.6	0.5145	0.5177	0.533	0.5362	0.5253	0.0108
1183.2	0.5145	0.5177	0.5329	0.5361	0.5253	0.0108
1183.8	0.5145	0.5177	0.5329	0.5361	0.5253	0.0108
1184.4	0.5144	0.5176	0.5329	0.5361	0.5253	0.0108
1185	0.5144	0.5176	0.5328	0.5361	0.5252	0.0108
1185.6	0.5144	0.5176	0.5328	0.536	0.5252	0.0108
1186.2	0.5144	0.5176	0.5328	0.536	0.5252	0.0108
1186.8	0.5143	0.5175	0.5328	0.536	0.5252	0.0108
1187.4	0.5143	0.5175	0.5327	0.536	0.5251	0.0108
1188	0.5143	0.5175	0.5327	0.5359	0.5251	0.0108
1188.6	0.5143	0.5175	0.5327	0.5359	0.5251	0.0108
1189.2	0.5142	0.5174	0.5327	0.5359	0.5251	0.0108
1189.8	0.5142	0.5174	0.5326	0.5359	0.525	0.0108
1190.4	0.5142	0.5174	0.5326	0.5358	0.525	0.0108
1191	0.5142	0.5174	0.5326	0.5358	0.525	0.0108
1191.6	0.5141	0.5173	0.5326	0.5358	0.525	0.0108
1192.2	0.5141	0.5173	0.5325	0.5357	0.5249	0.0108
1192.8	0.5141	0.5173	0.5325	0.5357	0.5249	0.0108
1193.4	0.5141	0.5173	0.5325	0.5357	0.5249	0.0108
1194	0.514	0.5172	0.5325	0.5357	0.5249	0.0108
1194.6	0.514	0.5172	0.5324	0.5356	0.5248	0.0108
1195.2	0.514	0.5172	0.5324	0.5356	0.5248	0.0108
1195.8	0.514	0.5172	0.5324	0.5356	0.5248	0.0108
1196.4	0.5139	0.5171	0.5324	0.5356	0.5247	0.0108
1197	0.5139	0.5171	0.5323	0.5355	0.5247	0.0108
1197.6	0.5139	0.5171	0.5323	0.5355	0.5247	0.0108
1198.2	0.5139	0.5171	0.5323	0.5355	0.5247	0.0108
[truncated: 9,499 more rows]

## Sheet: Fig. 3b
Time (s)	Voltage (V)
1	0.37471
2	0.37471
3	0.37471
4	0.37472
5	0.37472
6	0.37472
7	0.37473
8	0.37473
9	0.37473
10	0.37538
11	0.37538
12	0.37537
13	0.37536
14	0.37535
15	0.37535
16	0.37534
17	0.37533
18	0.37532
19	0.37532
20	0.37531
21	0.3753
22	0.37529
23	0.37529
24	0.37528
25	0.37527
26	0.37526
27	0.37526
28	0.37525
29	0.37525
30	0.37524
31	0.37523
32	0.37523
33	0.37522
34	0.37521
35	0.3752
36	0.3752
37	0.37519
38	0.37518
39	0.37518
40	0.37517
41	0.37517
42	0.37516
43	0.37516
44	0.37515
45	0.37515
46	0.37514
47	0.37514
48	0.37513
49	0.37513
50	0.37512
51	0.37512
52	0.37511
53	0.37511
54	0.3751
55	0.3751
56	0.37509
57	0.37509
58	0.37508
59	0.37508
60	0.37507
61	0.37506
62	0.37506
63	0.37506
64	0.37505
65	0.37504
66	0.37504
67	0.37503
68	0.37503
69	0.37502
70	0.37502
71	0.37501
72	0.37501
73	0.375
74	0.375
75	0.37499
76	0.37498
77	0.37498
78	0.37497
79	0.37497
80	0.37496
81	0.37496
82	0.37495
83	0.37495
84	0.37494
85	0.37494
86	0.37494
87	0.37493
88	0.37493
89	0.37493
90	0.37492
91	0.37492
92	0.37492
93	0.37492
94	0.37492
95	0.37491
96	0.37491
97	0.37491
98	0.37491
99	0.37491
100	0.37492
101	0.37492
102	0.37493
103	0.37493
104	0.37493
105	0.37494
106	0.37494
107	0.37494
108	0.37494
109	0.37494
110	0.37494
111	0.37493
112	0.37493
113	0.37493
114	0.37493
115	0.37492
116	0.37492
117	0.37492
118	0.37492
119	0.37492
120	0.37492
121	0.37492
122	0.37492
123	0.37492
124	0.37491
125	0.37491
126	0.37491
127	0.37491
128	0.37491
129	0.37492
130	0.37492
131	0.37493
132	0.37493
133	0.37494
134	0.37494
135	0.37495
136	0.37495
137	0.37495
138	0.37496
139	0.37496
140	0.37496
141	0.37496
142	0.37496
143	0.37497
144	0.37497
145	0.37498
146	0.37499
147	0.375
148	0.375
149	0.375
150	0.37501
151	0.37501
152	0.37501
153	0.37511
154	0.37511
155	0.37511
156	0.37511
157	0.37512
158	0.37512
159	0.37512
160	0.37512
161	0.37513
162	0.37513
163	0.37513
164	0.37513
165	0.37514
166	0.37514
167	0.37514
168	0.37514
169	0.37515
170	0.37515
171	0.37515
172	0.37516
173	0.37516
174	0.37514
175	0.37514
176	0.37515
177	0.37515
178	0.37515
179	0.37516
180	0.37516
181	0.39902
182	0.39905
183	0.39908
184	0.39911
185	0.39914
186	0.39917
187	0.3992
188	0.39922
189	0.39925
190	0.39928
191	0.39931
192	0.39933
193	0.39936
194	0.39939
195	0.39942
196	0.39944
197	0.39947
198	0.3995
199	0.39952
200	0.39955
201	0.39957
202	0.39959
203	0.39962
204	0.39964
205	0.39967
206	0.39969
207	0.39972
208	0.39974
209	0.39976
210	0.39979
211	0.39981
212	0.39983
213	0.39985
214	0.39988
215	0.3999
216	0.39992
217	0.39994
218	0.39996
219	0.39998
220	0.4
221	0.40002
222	0.40004
223	0.40006
224	0.40008
225	0.4001
226	0.40011
227	0.40013
228	0.40015
229	0.40017
230	0.40018
231	0.4002
232	0.40022
233	0.40024
234	0.40025
235	0.40027
236	0.40029
237	0.40031
238	0.40032
239	0.40034
240	0.40035
241	0.40037
242	0.40039
243	0.40041
244	0.40042
245	0.40044
246	0.40046
247	0.40047
248	0.40049
249	0.4005
250	0.40052
251	0.40053
252	0.40055
253	0.40056
254	0.40058
255	0.40059
256	0.40061
257	0.40062
258	0.40064
259	0.40065
260	0.40067
261	0.40068
262	0.4007
263	0.40071
264	0.40072
265	0.40074
266	0.40075
267	0.40076
268	0.40078
269	0.40079
270	0.40081
271	0.40082
272	0.40083
273	0.40085
274	0.40086
275	0.40087
276	0.40089
277	0.4009
278	0.40091
279	0.40092
280	0.40094
281	0.40095
282	0.40096
283	0.40097
284	0.40098
285	0.401
286	0.40101
287	0.40102
288	0.40103
289	0.40104
290	0.40106
291	0.40107
292	0.40108
293	0.40109
294	0.4011
295	0.40111
296	0.40112
297	0.40113
298	0.40114
299	0.40115
300	0.40116
301	0.40117
302	0.40118
303	0.40119
304	0.4012
305	0.40121
306	0.40122
307	0.40123
308	0.40124
309	0.40125
310	0.40126
311	0.40127
312	0.40128
313	0.40128
314	0.40129
315	0.4013
316	0.40131
317	0.40132
318	0.40132
319	0.40133
320	0.40134
321	0.40135
322	0.40136
323	0.40137
324	0.40138
325	0.40138
326	0.40139
327	0.4014
328	0.40141
329	0.40142
330	0.40142
331	0.40143
332	0.40144
333	0.40145
334	0.40145
335	0.40146
336	0.40147
337	0.40148
338	0.40148
339	0.40149
340	0.4015
341	0.4015
342	0.40151
343	0.40151
344	0.40152
345	0.40152
346	0.40153
347	0.40153
348	0.40154
349	0.40155
350	0.40156
351	0.40156
352	0.40156
353	0.40157
354	0.40158
355	0.40159
356	0.40159
357	0.40159
358	0.40159
359	0.4016
360	0.40162
361	0.41907
362	0.41884
363	0.41874
364	0.41863
365	0.41883
366	0.41897
367	0.41907
368	0.41899
369	0.4188
370	0.4187
371	0.4187
372	0.41893
373	0.41903
374	0.4191
375	0.41887
376	0.41877
377	0.41866
378	0.41885
379	0.419
380	0.41911
381	0.41898
382	0.41882
383	0.41872
384	0.41875
385	0.41897
386	0.41908
387	0.41909
388	0.41887
389	0.41878
390	0.41869
391	0.41891
392	0.41903
393	0.41914
394	0.419
395	0.41885
396	0.41875
397	0.41879
398	0.419
399	0.4191
400	0.41912
401	0.41889
402	0.4188
403	0.41872
404	0.41895
405	0.41907
406	0.41918
407	0.41899
408	0.41886
409	0.41875
410	0.41884
411	0.41903
412	0.41913
413	0.41916
414	0.41894
415	0.41884
416	0.41874
417	0.41896
418	0.41908
419	0.41919
420	0.41909
421	0.4189
422	0.41881
423	0.41881
424	0.41904
425	0.41913
426	0.4192
427	0.41899
428	0.41888
429	0.41877
430	0.41896
431	0.4191
432	0.4192
433	0.41911
434	0.41893
435	0.41883
436	0.41883
437	0.41906
438	0.41916
439	0.41922
440	0.419
441	0.41889
442	0.41879
443	0.41902
444	0.41914
445	0.41924
446	0.41906
447	0.41893
448	0.41883
449	0.4189
450	0.4191
451	0.41919
452	0.41922
453	0.41899
454	0.41891
455	0.41881
456	0.41904
457	0.41915
458	0.41926
459	0.41908
460	0.41894
461	0.41883
462	0.41897
463	0.41913
464	0.41922
465	0.4192
466	0.41899
467	0.4189
468	0.41884
469	0.41908
470	0.41918
471	0.41928
472	0.41907
473	0.41896
474	0.41885
475	0.41896
476	0.41914
477	0.41924
478	0.41922
479	0.41901
480	0.41892
481	0.41885
482	0.41908
483	0.41919
484	0.41929
485	0.41913
486	0.41898
487	0.41887
488	0.41897
489	0.41916
490	0.41924
491	0.41924
492	0.41903
493	0.41894
494	0.41886
495	0.41908
496	0.41919
497	0.4193
498	0.41915
499	0.419
500	0.4189
501	0.41895
502	0.41916
503	0.41925
504	0.41928
505	0.41906
506	0.41897
507	0.41887
508	0.41908
509	0.41921
510	0.41931
511	0.41919
512	0.41902
513	0.41892
514	0.41894
515	0.41916
516	0.41926
517	0.41931
518	0.41909
519	0.41898
520	0.41888
521	0.41911
522	0.41922
523	0.41933
524	0.41917
525	0.41902
526	0.41892
527	0.419
528	0.41919
529	0.41928
530	0.41931
531	0.41909
532	0.41899
533	0.4189
534	0.41912
535	0.41925
536	0.41935
537	0.41918
538	0.41903
539	0.41893
540	0.41901
541	0.41908
542	0.43918
543	0.44004
544	0.43944
545	0.43965
546	0.44008
547	0.43924
548	0.43988
549	0.43971
550	0.4392
551	0.44002
552	0.43953
553	0.43954
554	0.44017
555	0.43935
556	0.43982
557	0.43989
558	0.43921
559	0.43997
560	0.43962
561	0.4393
562	0.44014
563	0.43945
564	0.43972
565	0.44005
566	0.43926
567	0.43991
568	0.43978
569	0.43924
570	0.44013
571	0.43949
572	0.43974
573	0.44008
574	0.43924
575	0.43999
576	0.43965
577	0.43942
578	0.44021
579	0.43942
580	0.43987
581	0.43997
582	0.43924
583	0.44
584	0.43966
585	0.43936
586	0.4402
587	0.43946
588	0.43979
589	0.44006
590	0.43929
591	0.43998
592	0.4397
593	0.43938
594	0.44023
595	0.43943
596	0.43985
597	0.43994
598	0.43925
599	0.44006
600	0.43966
601	0.43951
602	0.44025
603	0.43943
604	0.43993
605	0.43992
606	0.43929
607	0.44013
608	0.4396
609	0.43965
610	0.44025
611	0.43942
612	0.43996
613	0.43986
614	0.43933
615	0.44015
616	0.43961
617	0.43967
618	0.44028
619	0.4395
620	0.4399
621	0.44006
622	0.43932
623	0.4401
624	0.43971
625	0.43945
626	0.44027
627	0.43956
628	0.43987
629	0.44021
630	0.43938
631	0.44006
632	0.43983
633	0.43937
634	0.44026
635	0.43959
636	0.4398
637	0.44029
638	0.43946
639	0.44002
640	0.43988
641	0.43938
642	0.44023
643	0.43962
644	0.43984
645	0.44025
646	0.43941
647	0.44007
648	0.43982
649	0.43942
650	0.44026
651	0.43965
652	0.43976
653	0.44031
654	0.43946
655	0.44005
656	0.43991
657	0.4394
658	0.44028
659	0.43965
660	0.43982
661	0.44027
662	0.43945
663	0.44008
664	0.43995
665	0.43937
666	0.44022
667	0.43966
668	0.43983
669	0.4403
670	0.43947
671	0.44008
672	0.43996
673	0.43938
674	0.44018
675	0.43975
676	0.43956
677	0.44035
678	0.43957
679	0.44
680	0.4401
681	0.43938
682	0.44016
683	0.43974
684	0.4397
685	0.44037
686	0.43956
687	0.44006
688	0.44004
689	0.4394
690	0.44019
691	0.4398
692	0.43969
693	0.44038
694	0.43958
695	0.44
696	0.44016
697	0.43941
698	0.44016
699	0.43987
700	0.43956
701	0.44039
702	0.43965
703	0.43989
704	0.44034
705	0.43949
706	0.44015
707	0.43991
708	0.43954
709	0.44038
710	0.43964
711	0.43998
712	0.44025
713	0.43945
714	0.44016
715	0.43994
716	0.43947
717	0.44033
718	0.43969
719	0.4399
720	0.44033
721	0.43952
722	0.4188
723	0.4189
724	0.4187
725	0.4188
726	0.4188
727	0.419
728	0.4188
729	0.4189
730	0.4189
731	0.4189
732	0.4189
733	0.4189
734	0.4189
735	0.4191
736	0.4191
737	0.419
738	0.419
739	0.4191
740	0.419
741	0.4191
742	0.419
743	0.4192
744	0.4191
745	0.4192
746	0.4191
747	0.4192
748	0.4192
749	0.4191
750	0.4192
751	0.4191
752	0.4192
753	0.4193
754	0.4193
755	0.4193
756	0.4194
757	0.4193
758	0.4193
759	0.4194
760	0.4194
761	0.4193
762	0.4194
763	0.4194
764	0.4194
765	0.4194
766	0.4194
767	0.4194
768	0.4195
769	0.4195
770	0.4194
771	0.4196
772	0.4195
773	0.4196
774	0.4196
775	0.4196
776	0.4196
777	0.4195
778	0.4197
779	0.4197
780	0.4195
781	0.4197
782	0.4197
783	0.4198
784	0.4197
785	0.4196
786	0.4197
787	0.4198
788	0.4198
789	0.4198
790	0.4198
791	0.4199
792	0.4198
793	0.4199
794	0.4198
795	0.4198
796	0.4198
797	0.4199
798	0.4199
799	0.4199
800	0.4198
801	0.4201
802	0.4199
803	0.42
804	0.42
805	0.42
806	0.42
807	0.4201
808	0.42
809	0.42
810	0.42
811	0.4201
812	0.42
813	0.4201
814	0.42
815	0.4202
816	0.42
817	0.4201
818	0.4201
819	0.4201
820	0.4202
821	0.4203
822	0.4202
823	0.4203
824	0.4202
825	0.4203
826	0.4202
827	0.4203
828	0.4203
829	0.4203
830	0.4203
831	0.4204
832	0.4203
833	0.4205
834	0.4204
835	0.4204
836	0.4204
837	0.4204
838	0.4204
839	0.4204
840	0.4205
841	0.4205
842	0.4204
843	0.4204
844	0.4205
845	0.4206
846	0.4205
847	0.4205
848	0.4206
849	0.4205
850	0.4205
851	0.4206
852	0.4205
853	0.4207
854	0.4207
855	0.4207
856	0.4206
857	0.4206
858	0.4207
859	0.4207
860	0.4207
861	0.4207
862	0.4194
863	0.4194
864	0.4195
865	0.4195
866	0.4194
867	0.4196
868	0.4195
869	0.4196
870	0.4196
871	0.4196
872	0.4196
873	0.4195
874	0.4197
875	0.4197
876	0.4195
877	0.4197
878	0.4197
879	0.4198
880	0.4197
881	0.4196
882	0.4197
883	0.4198
884	0.4198
885	0.4198
886	0.4198
887	0.4199
888	0.4198
889	0.4199
890	0.4198
891	0.4198
892	0.4198
893	0.4199
894	0.4199
895	0.4199
896	0.4198
897	0.4201
898	0.4199
899	0.42
900	0.42
901	0.42
902	0.42
903	0.3991
904	0.399
905	0.3992
906	0.3992
907	0.3991
908	0.3992
909	0.3991
910	0.3992
911	0.3992
912	0.3992
913	0.3992
914	0.3992
915	0.3992
916	0.3992
917	0.3992
918	0.3993
919	0.3993
920	0.3993
921	0.3993
922	0.3994
923	0.3993
924	0.3993
925	0.3993
926	0.3992
927	0.3993
928	0.3993
929	0.3993
930	0.3993
931	0.3994
932	0.3995
933	0.3994
934	0.3994
935	0.3994
936	0.3994
937	0.3994
938	0.3994
939	0.3994
940	0.3995
941	0.3995
942	0.3995
943	0.3996
944	0.3994
945	0.3995
946	0.3995
947	0.3996
948	0.3995
949	0.3994
950	0.3996
951	0.3995
952	0.3995
953	0.3996
954	0.3995
955	0.3997
956	0.3995
957	0.3997
958	0.3996
959	0.3993
960	0.3997
961	0.3996
962	0.3995
963	0.3996
964	0.3996
965	0.3997
966	0.3996
967	0.3997
968	0.3995
969	0.3997
970	0.3996
971	0.3997
972	0.3997
973	0.3997
974	0.3997
975	0.3998
976	0.3997
977	0.3997
978	0.3997
979	0.3997
980	0.3998
981	0.3997
982	0.3998
983	0.3997
984	0.3998
985	0.3998
986	0.3998
987	0.3999
988	0.3998
989	0.3998
990	0.3997
991	0.3999
992	0.3998
993	0.3999
994	0.4
995	0.3999
996	0.3998
997	0.3999
998	0.4
999	0.3999
1000	0.3999
1001	0.3999
1002	0.4
1003	0.4001
1004	0.3999
1005	0.4
1006	0.3999
1007	0.3999
1008	0.4
1009	0.4
1010	0.4001
1011	0.4
1012	0.3999
1013	0.4001
1014	0.4001
1015	0.4001
1016	0.4002
1017	0.4001
1018	0.4
1019	0.4001
1020	0.4001
1021	0.4
1022	0.4001
1023	0.4001
1024	0.4001
1025	0.4
1026	0.4001
1027	0.4002
1028	0.4001
1029	0.4001
1030	0.4
1031	0.4
1032	0.4001
1033	0.4002
1034	0.4001
1035	0.4002
1036	0.4002
1037	0.4001
1038	0.4003
1039	0.4001
1040	0.4002
1041	0.4002
1042	0.4002
1043	0.4002
1044	0.4002
1045	0.4003
1046	0.4003
1047	0.4003
1048	0.4003
1049	0.4004
1050	0.4003
1051	0.4003
1052	0.4003
1053	0.4003
1054	0.4003
1055	0.4003
1056	0.4004
1057	0.4004
1058	0.4003
1059	0.4003
1060	0.4003
1061	0.4004
1062	0.4004
1063	0.4004
1064	0.4005
1065	0.4005
1066	0.4005
1067	0.4005
1068	0.4005
1069	0.4005
1070	0.4005
1071	0.4005
1072	0.4004
1073	0.4005
1074	0.4005
1075	0.4005
1076	0.4005
1077	0.4004
1078	0.4005
1079	0.4006
1080	0.4005
1081	0.4005
1082	0.3716
1083	0.3717
1084	0.3718
1085	0.3717
1086	0.3716
1087	0.3716
1088	0.3717
1089	0.3718
1090	0.3718
1091	0.3717
1092	0.3717
1093	0.3717
1094	0.3718
1095	0.3717
1096	0.3717
1097	0.3718
1098	0.3718
1099	0.3718
1100	0.3717
1101	0.3717
1102	0.3718
1103	0.3718
1104	0.3717
1105	0.3719
1106	0.3718
1107	0.3718
1108	0.3718
1109	0.3719
1110	0.3719
1111	0.3718
1112	0.3719
1113	0.3719
1114	0.372
1115	0.3719
1116	0.3718
1117	0.3719
1118	0.3719
1119	0.3718
1120	0.3719
1121	0.372
1122	0.372
1123	0.3718
1124	0.372
1125	0.3719
1126	0.372
1127	0.3721
1128	0.372
1129	0.372
1130	0.3721
1131	0.372
1132	0.372
1133	0.3719
1134	0.372
1135	0.372
1136	0.372
1137	0.372
1138	0.372
1139	0.372
1140	0.372
1141	0.372
1142	0.372
1143	0.372
1144	0.372
1145	0.372
1146	0.3721
1147	0.372
1148	0.3721
1149	0.372
1150	0.3721
1151	0.372
1152	0.372
1153	0.372
1154	0.372
1155	0.3721
1156	0.3721
1157	0.3722
1158	0.3721
1159	0.3721
1160	0.3721
1161	0.3721
1162	0.3721
1163	0.3721
1164	0.3721
1165	0.3721
1166	0.3722
1167	0.372
1168	0.3722
1169	0.3721
1170	0.3722
1171	0.3722
1172	0.3722
1173	0.3722
1174	0.3722
1175	0.3722
1176	0.3722
1177	0.3722
1178	0.3722
1179	0.3722
1180	0.3722
1181	0.3722
1182	0.3722
1183	0.3722
1184	0.3722
1185	0.3722
1186	0.3722
1187	0.3722
1188	0.3722
1189	0.3722
1190	0.3721
1191	0.3721
1192	0.3723
1193	0.3722
1194	0.3723
1195	0.3722
1196	0.3722
1197	0.3723
1198	0.3723
1199	0.3724
1200	0.3723
1201	0.3723
1202	0.3723
1203	0.3723
1204	0.3723
1205	0.3723
1206	0.3722
1207	0.3723
1208	0.3724
1209	0.3722
1210	0.3723
1211	0.3723
1212	0.3723
1213	0.3722
1214	0.3724
1215	0.3722
1216	0.3724
1217	0.3725
1218	0.3724
1219	0.3723
1220	0.3723
1221	0.3724
1222	0.3724
1223	0.3724
1224	0.3724
1225	0.3724
1226	0.3724
1227	0.3724
1228	0.3725
1229	0.3724
1230	0.3722
1231	0.3725
1232	0.3725
1233	0.3723
1234	0.3724
1235	0.3724
1236	0.3725
1237	0.3724
1238	0.3724
1239	0.3724
1240	0.3724
1241	0.3724
1242	0.3725
1243	0.3724
1244	0.3724
1245	0.3725
1246	0.3724
1247	0.3725
1248	0.3725
1249	0.3724
1250	0.3726
1251	0.3725
1252	0.3724
1253	0.3724
1254	0.3725
1255	0.3725
1256	0.3725
1257	0.3726
1258	0.3724
1259	0.3725
1260	0.3725
1261	0.3725
1262	0.3725
1263	0.3726
1264	0.3725
1265	0.3725
1266	0.3725
1267	0.3726
1268	0.3725
1269	0.3725
1270	0.3726
1271	0.3727
1272	0.3725
1273	0.3726
1274	0.3726
1275	0.3726
1276	0.3726
1277	0.3726
1278	0.3725
1279	0.3726
1280	0.3726
1281	0.3726
1282	0.3726
1283	0.3726
1284	0.3727
1285	0.3726
1286	0.3727
1287	0.3727
1288	0.3726

## Sheet: Fig. 3c
	0 mM Glucose		30 mM Glucose		60 mM Glucose		90 mM Glucose
Voltage (V)	Power (µW)	Voltage (V)	Power (µW)	Voltage (V)	Power (µW)	Voltage (V)	Power (µW)
0.37504	2.68917e-07	0.40501	7.14336e-07	0.41629	6.83079e-07	0.44979	1.31911e-06
0.3729	1.66509e-06	0.40257	1.42612e-06	0.416	8.99256e-07	0.44804	2.2113e-06
0.37076	1.94428e-06	0.40013	2.00267e-06	0.416	8.16414e-07	0.44629	2.86124e-06
0.36862	2.1378e-06	0.39769	2.45813e-06	0.41565	1.11228e-06	0.44454	3.35717e-06
0.36648	2.2989e-06	0.39526	2.83472e-06	0.41564	1.02707e-06	0.44279	3.78131e-06
0.36433	2.42068e-06	0.39282	3.15217e-06	0.4153	1.3253e-06	0.44104	4.12102e-06
0.36219	2.51841e-06	0.39037	3.42002e-06	0.41529	1.24009e-06	0.43929	4.40179e-06
0.36005	2.59008e-06	0.38793	3.64023e-06	0.41494	1.53358e-06	0.43754	4.65496e-06
0.35791	2.66131e-06	0.38549	3.83324e-06	0.41494	1.45074e-06	0.43579	4.87707e-06
0.35577	2.69931e-06	0.38305	4.00702e-06	0.41477	1.63773e-06	0.43404	5.06803e-06
0.35363	2.7402e-06	0.38062	4.15305e-06	0.41453	1.70716e-06	0.43229	5.24478e-06
0.35149	2.77862e-06	0.37818	4.27967e-06	0.41441	1.81761e-06	0.43054	5.41585e-06
0.34934	2.80243e-06	0.37573	4.39813e-06	0.41418	1.91544e-06	0.42879	5.55122e-06
0.3472	2.82044e-06	0.37329	4.49959e-06	0.41382	2.06535e-06	0.42704	5.68123e-06
0.34506	2.84059e-06	0.37085	4.58851e-06	0.41347	2.21052e-06	0.42529	5.80858e-06
0.34292	2.8574e-06	0.36842	4.67358e-06	0.41311	2.35253e-06	0.42354	5.92007e-06
0.34078	2.86367e-06	0.36598	4.74654e-06	0.41275	2.50086e-06	0.42179	6.01909e-06
0.33864	2.8757e-06	0.36354	4.81018e-06	0.4124	2.63182e-06	0.42004	6.12476e-06
0.3365	2.88595e-06	0.36109	4.86683e-06	0.41204	2.75332e-06	0.41829	6.21992e-06
0.33435	2.89119e-06	0.35865	4.92287e-06	0.41168	2.87167e-06	0.41654	6.3017e-06
0.33221	2.88625e-06	0.35621	4.96663e-06	0.41132	2.98528e-06	0.41479	6.37567e-06
0.33007	2.90175e-06	0.35378	5.01364e-06	0.41097	3.10363e-06	0.41304	6.46254e-06
0.32793	2.89274e-06	0.35134	5.05626e-06	0.41067	3.21881e-06	0.41129	6.5234e-06
0.32579	2.90422e-06	0.3489	5.09447e-06	0.41013	3.33361e-06	0.40954	6.58808e-06
0.32365	2.90682e-06	0.34646	5.11989e-06	0.40953	3.44446e-06	0.40779	6.65589e-06
0.32151	2.9047e-06	0.34401	5.14933e-06	0.40893	3.53756e-06	0.40603	6.71913e-06
0.31936	2.89701e-06	0.34158	5.1758e-06	0.40833	3.65077e-06	0.40428	6.77686e-06
0.31722	2.89562e-06	0.33914	5.19346e-06	0.40772	3.76951e-06	0.40253	6.83075e-06
0.31508	2.88943e-06	0.3367	5.21252e-06	0.40712	3.85945e-06	0.40079	6.88445e-06
0.31294	2.8853e-06	0.33426	5.23433e-06	0.4067	3.96202e-06	0.39904	6.92447e-06
0.3108	2.87485e-06	0.33182	5.24984e-06	0.40598	4.0567e-06	0.39729	6.9614e-06
0.30866	2.87579e-06	0.32937	5.26306e-06	0.40526	4.14427e-06	0.39554	7.0154e-06
0.30652	2.86609e-06	0.32694	5.27931e-06	0.40453	4.23185e-06	0.39379	7.04991e-06
0.30437	2.85807e-06	0.3245	5.28621e-06	0.40381	4.32416e-06	0.39204	7.08146e-06
0.30223	2.85384e-06	0.32206	5.29369e-06	0.4029	4.42751e-06	0.39029	7.11877e-06
0.30009	2.84898e-06	0.31962	5.29943e-06	0.40182	4.52534e-06	0.38853	7.15192e-06
0.29795	2.83456e-06	0.31718	5.30621e-06	0.40073	4.61055e-06	0.38678	7.17782e-06
0.29581	2.83167e-06	0.31474	5.30791e-06	0.39964	4.70207e-06	0.38503	7.21141e-06
0.29367	2.82314e-06	0.3123	5.30841e-06	0.39837	4.7999e-06	0.38328	7.24089e-06
0.29153	2.81317e-06	0.30986	5.31517e-06	0.3971	4.893e-06	0.38154	7.26249e-06
0.28939	2.80607e-06	0.30742	5.31374e-06	0.39583	4.9786e-06	0.37979	7.28157e-06
0.28724	2.80155e-06	0.30498	5.30645e-06	0.39438	5.06973e-06	0.37804	7.31292e-06
0.2851	2.78767e-06	0.30254	5.30749e-06	0.39292	5.15494e-06	0.37629	7.32985e-06
0.28296	2.77729e-06	0.3001	5.30419e-06	0.39129	5.24109e-06	0.37454	7.34108e-06
0.28082	2.77051e-06	0.29766	5.29566e-06	0.38947	5.33293e-06	0.37278	7.36508e-06
0.27868	2.763e-06	0.29522	5.28961e-06	0.38747	5.42318e-06	0.37103	7.38284e-06
0.27654	2.74821e-06	0.29278	5.28493e-06	0.38529	5.51786e-06	0.36928	7.39135e-06
0.27439	2.74594e-06	0.29034	5.27768e-06	0.38311	5.59676e-06	0.36753	7.40251e-06
0.27225	2.74173e-06	0.2879	5.26525e-06	0.38057	5.69104e-06	0.36578	7.4264e-06
0.27011	2.72848e-06	0.28546	5.25775e-06	0.37784	5.7798e-06	0.36403	7.43084e-06
0.26796	2.71829e-06	0.28302	5.24669e-06	0.37493	5.86869e-06	0.36229	7.44016e-06
0.26582	2.71203e-06	0.28058	5.23086e-06	0.37165	5.94969e-06	0.36054	7.45521e-06
0.26368	2.696e-06	0.27814	5.21882e-06	0.36838	6.03016e-06	0.35879	7.46587e-06
0.26154	2.68504e-06	0.2757	5.20672e-06	0.3651	6.09854e-06	0.35704	7.46287e-06
0.2594	2.6798e-06	0.27327	5.19102e-06	0.36183	6.16534e-06	0.35528	7.47016e-06
0.25725	2.67037e-06	0.27082	5.17841e-06	0.35855	6.21794e-06	0.35353	7.47336e-06
0.25511	2.65712e-06	0.26838	5.16473e-06	0.35527	6.2779e-06	0.35178	7.47475e-06
0.25297	2.64895e-06	0.26594	5.14404e-06	0.352	6.3184e-06	0.35003	7.47153e-06
0.25083	2.6455e-06	0.2635	5.12754e-06	0.34872	6.3589e-06	0.34828	7.48679e-06
0.24869	2.62895e-06	0.26107	5.11197e-06	0.34544	6.3873e-06	0.34653	7.47646e-06
0.24655	2.62225e-06	0.25863	5.08778e-06	0.34216	6.41886e-06	0.34478	7.46817e-06
0.24441	2.61341e-06	0.25618	5.06683e-06	0.33888	6.4399e-06	0.34303	7.47699e-06
0.24226	2.60486e-06	0.25374	5.0512e-06	0.33561	6.45883e-06	0.34129	7.474e-06
0.24012	2.58982e-06	0.2513	5.03131e-06	0.33233	6.47251e-06	0.33953	7.4629e-06
0.23798	2.58937e-06	0.24886	5.00839e-06	0.32905	6.48671e-06	0.33778	7.4634e-06
0.23584	2.57432e-06	0.24643	4.98741e-06	0.32577	6.49565e-06	0.33603	7.46165e-06
0.2337	2.56377e-06	0.24399	4.96668e-06	0.32249	6.49933e-06	0.33428	7.45565e-06
0.23156	2.5548e-06	0.24154	4.9404e-06	0.31921	6.49933e-06	0.33253	7.44034e-06
0.22942	2.55008e-06	0.2391	4.9149e-06	0.31593	6.49933e-06	0.33078	7.44138e-06
0.22727	2.53678e-06	0.23666	4.89402e-06	0.31265	6.48671e-06	0.32903	7.4275e-06
0.22513	2.52986e-06	0.23423	4.86889e-06	0.30937	6.4804e-06	0.32728	7.41583e-06
0.22299	2.52243e-06	0.23179	4.84132e-06	0.30609	6.46935e-06	0.32553	7.40866e-06
0.22085	2.5157e-06	0.22935	4.81615e-06	0.30281	6.45778e-06	0.32378	7.40181e-06
0.21871	2.49998e-06	0.2269	4.78924e-06	0.29953	6.44253e-06	0.32203	7.38641e-06
0.21657	2.49699e-06	0.22446	4.76373e-06	0.29625	6.4257e-06	0.32028	7.37708e-06
0.21443	2.48643e-06	0.22202	4.73626e-06	0.29297	6.40255e-06	0.31853	7.36597e-06
0.21228	2.47729e-06	0.21959	4.70905e-06	0.28969	6.38204e-06	0.31678	7.35055e-06
0.21014	2.46797e-06	0.21715	4.67878e-06	0.2864	6.35942e-06	0.31503	7.33193e-06
0.208	2.46578e-06	0.21471	4.64996e-06	0.28312	6.33312e-06	0.31328	7.32679e-06
0.20586	2.45294e-06	0.21226	4.62551e-06	0.27984	6.3042e-06	0.31153	7.30862e-06
0.20372	2.44576e-06	0.20982	4.59303e-06	0.27656	6.27264e-06	0.30978	7.28793e-06
0.20158	2.43975e-06	0.20739	4.56042e-06	0.27328	6.23897e-06	0.30803	7.27792e-06
0.19944	2.43298e-06	0.20495	4.53427e-06	0.27	6.20689e-06	0.30627	7.26582e-06
0.19729	2.42494e-06	0.20251	4.49929e-06	0.26672	6.17533e-06	0.30452	7.24133e-06
0.19515	2.42312e-06	0.20007	4.46745e-06	0.26343	6.13904e-06	0.30278	7.22013e-06
0.19301	2.41307e-06	0.19762	4.43656e-06	0.26015	6.09801e-06	0.30103	7.20856e-06
0.19087	2.40725e-06	0.19518	4.40335e-06	0.25687	6.05593e-06	0.29928	7.18623e-06
0.18873	2.40129e-06	0.19275	4.37098e-06	0.25359	6.01701e-06	0.29753	7.16133e-06
0.18659	2.40072e-06	0.19031	4.32963e-06	0.25031	5.97704e-06	0.29578	7.14515e-06
0.18445	2.3902e-06	0.18787	4.29493e-06	0.24702	5.93075e-06	0.29403	7.1286e-06
0.1823	2.3861e-06	0.18543	4.25814e-06	0.24374	5.88867e-06	0.29228	7.10417e-06
0.18016	2.38066e-06	0.18298	4.22129e-06	0.24046	5.84081e-06	0.29053	7.08359e-06
0.17802	2.3757e-06	0.18055	4.18667e-06	0.23718	5.79558e-06	0.28877	7.06504e-06
0.17588	2.37108e-06	0.17811	4.14872e-06	0.23389	5.74561e-06	0.28702	7.04164e-06
0.17374	2.3697e-06	0.17567	4.11016e-06	0.23061	5.69774e-06	0.28527	7.01729e-06
0.1716	2.36385e-06	0.17323	4.07405e-06	0.22733	5.64515e-06	0.28353	7.00436e-06
0.16946	2.35781e-06	0.17079	4.03727e-06	0.22405	5.59518e-06	0.28178	6.9779e-06
0.16731	2.35702e-06	0.16835	3.99637e-06	0.22076	5.541e-06	0.28003	6.95176e-06
0.16517	2.3494e-06	0.16591	3.95627e-06	0.21748	5.48946e-06	0.27828	6.92875e-06
0.16303	2.34403e-06	0.16347	3.91703e-06	0.2142	5.4316e-06	0.27653	6.90838e-06
0.16089	2.33695e-06	0.16103	3.87287e-06	0.21092	5.3769e-06	0.27478	6.87986e-06
0.15875	2.33589e-06	0.15859	3.833e-06	0.20763	5.31904e-06	0.27302	6.85005e-06
0.15661	2.32645e-06	0.15615	3.795e-06	0.20435	5.26592e-06	0.27127	6.82778e-06
0.15446	2.32014e-06	0.15371	3.75064e-06	0.20107	5.20701e-06	0.26952	6.79868e-06
0.15232	2.31565e-06	0.15127	3.70489e-06	0.19778	5.1481e-06	0.26777	6.76829e-06
0.15018	2.30584e-06	0.14883	3.6641e-06	0.1945	5.08603e-06	0.26602	6.74419e-06
0.14804	2.29498e-06	0.14639	3.62144e-06	0.19122	5.02765e-06	0.26428	6.71554e-06
0.14589	2.29323e-06	0.14395	3.57447e-06	0.18793	4.96558e-06	0.26253	6.68511e-06
0.14375	2.28114e-06	0.14151	3.53099e-06	0.18465	4.90142e-06	0.26078	6.65443e-06
0.14161	2.26911e-06	0.13907	3.48669e-06	0.18137	4.83409e-06	0.25903	6.63041e-06
0.13947	2.25864e-06	0.13663	3.44017e-06	0.17808	4.77202e-06	0.25728	6.59573e-06
0.13733	2.25053e-06	0.13419	3.39329e-06	0.1748	4.7068e-06	0.25552	6.56301e-06
0.13518	2.23752e-06	0.13175	3.34886e-06	0.17152	4.64474e-06	0.25377	6.53729e-06
0.13304	2.22266e-06	0.12931	3.29932e-06	0.16823	4.57426e-06	0.25202	6.50779e-06
0.1309	2.21262e-06	0.12687	3.2486e-06	0.16495	4.50693e-06	0.25027	6.47385e-06
0.12876	2.19587e-06	0.12443	3.20397e-06	0.16167	4.43961e-06	0.24852	6.44421e-06
0.12662	2.17693e-06	0.12199	3.15393e-06	0.15838	4.3707e-06	0.24677	6.41422e-06
0.12448	2.1657e-06	0.11955	3.10391e-06	0.1551	4.30443e-06	0.24502	6.38141e-06
0.12234	2.14572e-06	0.11711	3.05546e-06	0.15182	4.23185e-06	0.24328	6.34647e-06
0.12019	2.12768e-06	0.11467	3.00657e-06	0.14853	4.16031e-06	0.24153	6.32356e-06
0.11805	2.11376e-06	0.11224	2.9522e-06	0.14525	4.08615e-06	0.23977	6.28905e-06
0.11591	2.09604e-06	0.10979	2.89886e-06	0.14196	4.01041e-06	0.23802	6.25155e-06
0.11377	2.0735e-06	0.10735	2.85005e-06	0.13868	3.93099e-06	0.23627	6.22344e-06
0.11163	2.05283e-06	0.10491	2.79575e-06	0.1354	3.8584e-06	0.23452	6.19048e-06
0.10949	2.03146e-06	0.10247	2.74321e-06	0.13211	3.78214e-06	0.23277	6.1542e-06
0.10735	2.00917e-06	0.10004	2.69139e-06	0.12883	3.70534e-06	0.23102	6.12371e-06
0.1052	1.98659e-06	0.0976	2.6361e-06	0.12554	3.62592e-06	0.22927	6.09474e-06
0.10306	1.96367e-06	0.09515	2.58027e-06	0.12226	3.54965e-06	0.22752	6.05812e-06
0.10092	1.94204e-06	0.09271	2.52549e-06	0.11897	3.47234e-06	0.22577	6.01568e-06
0.09878	1.91588e-06	0.09027	2.47018e-06	0.11569	3.39396e-06	0.22403	5.98551e-06
0.09664	1.88963e-06	0.08783	2.41465e-06	0.11241	3.31296e-06	0.22227	5.95251e-06
0.0945	1.86706e-06	0.0854	2.35759e-06	0.10912	3.23354e-06	0.22052	5.91174e-06
0.09236	1.83866e-06	0.08296	2.30128e-06	0.10584	3.15096e-06	0.21877	5.88237e-06
0.09021	1.81256e-06	0.08051	2.24295e-06	0.10255	3.07312e-06	0.21702	5.84584e-06
0.08807	1.78868e-06	0.07807	2.18249e-06	0.09927	2.98949e-06	0.21527	5.81177e-06
0.08593	1.76033e-06	0.07563	2.12429e-06	0.09617	2.90816e-06	0.21352	5.77677e-06
0.08379	1.73287e-06	0.0732	2.0649e-06	0.09306	2.83012e-06	0.21177	5.74602e-06
0.08165	1.70532e-06	0.07076	2.01322e-06	0.08978	2.74649e-06	0.21002	5.70541e-06
0.07951	1.67586e-06	0.06832	1.95296e-06	0.0865	2.66023e-06	0.20827	5.67402e-06
0.07737	1.64493e-06	0.06587	1.89262e-06	0.08339	2.5762e-06	0.20651	5.63825e-06
0.07522	1.61763e-06	0.06343	1.83061e-06	0.08029	2.49454e-06	0.20477	5.605e-06
0.07308	1.58794e-06	0.06099	1.76758e-06	0.07701	2.40934e-06	0.20302	5.56778e-06
0.07094	1.55462e-06	0.05856	1.70563e-06	0.0739	2.32117e-06	0.20127	5.53743e-06
0.0688	1.52259e-06	0.05612	1.6393e-06	0.07098	2.24188e-06	0.19952	5.50234e-06
0.06666	1.49045e-06	0.05368	1.57693e-06	0.06806	2.16081e-06	0.19777	5.46645e-06
0.06452	1.4585e-06	0.05123	1.51131e-06	0.06496	2.07639e-06	0.19602	5.4301e-06
0.06238	1.4226e-06	0.04879	1.4341e-06	0.06186	1.98921e-06	0.19427	5.40225e-06
0.06023	1.38778e-06	0.04636	1.36806e-06	0.05894	1.9046e-06	0.19252	5.36247e-06
0.05809	1.3543e-06	0.04392	1.30218e-06	0.05602	1.81939e-06	0.19076	5.32716e-06
0.05595	1.31706e-06	0.04148	1.23528e-06	0.0531	1.73536e-06	0.18901	5.29688e-06
0.05381	1.28155e-06	0.03904	1.1673e-06	0.05036	1.65666e-06	0.18726	5.26164e-06
0.05167	1.24413e-06	0.03659	1.09954e-06	0.04744	1.56672e-06	0.18552	5.22488e-06
0.04953	1.2043e-06	0.03415	1.03053e-06	0.04452	1.48286e-06	0.18377	5.19178e-06
0.04739	1.16349e-06	0.03172	9.60741e-07	0.04197	1.40171e-06	0.18202	5.15586e-06
0.04524	1.12718e-06	0.02928	8.90644e-07	0.03959	1.32056e-06	0.18027	5.12289e-06
0.0431	1.08537e-06	0.02684	8.20239e-07	0.03704	1.24186e-06	0.17852	5.08752e-06
0.04096	1.02503e-06	0.0244	7.49021e-07	0.0343	1.15218e-06	0.17677	5.05472e-06
0.03882	9.81329e-07	0.02195	6.7675e-07	0.03174	1.0717e-06	0.17502	5.01679e-06
0.03668	9.38292e-07	0.01952	6.04508e-07	0.02919	9.91903e-07	0.17326	4.98012e-06
0.03454	8.92945e-07	0.01708	5.31407e-07	0.02663	9.10076e-07	0.17151	4.94701e-06
0.03239	8.46412e-07	0.01464	4.56939e-07	0.02408	8.28249e-07	0.16976	4.91079e-06
0.03025	7.99782e-07	0.0122	3.82386e-07	0.02152	7.39659e-07	0.16801	4.87171e-06
0.02811	7.51426e-07	0.00976	3.08116e-07	0.01896	6.55127e-07	0.16627	4.83884e-06
0.02596	7.01823e-07	0.00732	2.31709e-07	0.01623	5.6434e-07	0.16452	4.80274e-06
0.02382	6.50824e-07	0.00488	1.56058e-07	0.01349	4.70509e-07	0.16277	4.76433e-06
0.02168	5.99612e-07	0.00244	7.87073e-08	0.01093	3.88006e-07	0.16102	4.72798e-06
0.01954	5.46478e-07	0	1.36049e-09	0.00838	2.98064e-07	0.15927	4.68903e-06
0.0174	4.92066e-07			0.00582	2.08122e-07	0.15751	4.64819e-06
0.01526	4.37157e-07			0.00326	1.14798e-07	0.15576	4.61186e-06
0.01311	3.80135e-07			0.000890389	2.98156e-08	0.15401	4.57771e-06
0.01097	3.21185e-07					0.15226	4.53635e-06
0.00883	2.61501e-07					0.15051	4.49636e-06
0.00669	2.01072e-07					0.14876	4.45594e-06
0.00455	1.38259e-07					0.14701	4.41806e-06
0.00241	7.41989e-08					0.14527	4.37442e-06
0.000267698	9.32356e-09					0.14352	4.33404e-06
-0.00188	-5.71252e-08					0.14177	4.29401e-06
						0.14001	4.253e-06
						0.13826	4.20702e-06
						0.13651	4.16922e-06
						0.13476	4.12393e-06
						0.13301	4.08161e-06
						0.13126	4.03729e-06
						0.12951	3.99347e-06
						0.12776	3.94839e-06
						0.12602	3.90581e-06
						0.12426	3.86328e-06
						0.12251	3.81968e-06
						0.12076	3.77082e-06
						0.11901	3.72678e-06
						0.11726	3.68393e-06
						0.11551	3.63601e-06
						0.11376	3.59083e-06
						0.11201	3.54624e-06
						0.11026	3.49999e-06
						0.10851	3.45283e-06
						0.10676	3.40712e-06
						0.10501	3.35938e-06
						0.10326	3.31033e-06
						0.10151	3.26254e-06
						0.09976	3.21533e-06
						0.09801	3.1692e-06
						0.09626	3.11978e-06
						0.09451	3.07264e-06
						0.09276	3.02175e-06
						0.091	2.97249e-06
						0.08925	2.92415e-06
						0.08751	2.87489e-06
						0.08576	2.82464e-06
						0.08401	2.77351e-06
						0.08226	2.73425e-06
						0.08051	2.6829e-06
						0.07876	2.63126e-06
						0.07701	2.58237e-06
						0.07526	2.53013e-06
						0.0735	2.47392e-06
						0.07175	2.42553e-06
						0.07	2.37383e-06
						0.06826	2.32039e-06
						0.06651	2.26593e-06
						0.06476	2.21398e-06
						0.06301	2.15837e-06
						0.06126	2.10504e-06
						0.05951	2.04912e-06
						0.05775	1.99851e-06
						0.056	1.94068e-06
						0.05425	1.88779e-06
						0.0525	1.83342e-06
						0.05075	1.77896e-06
						0.049	1.72432e-06
						0.04726	1.66878e-06
						0.04551	1.6112e-06
						0.04376	1.5541e-06
						0.04201	1.4945e-06
						0.04025	1.43762e-06
						0.0385	1.38038e-06
						0.03675	1.32279e-06
						0.035	1.25177e-06
						0.03325	1.19284e-06
						0.0315	1.13331e-06
						0.02975	1.07343e-06
						0.02801	1.0127e-06
						0.02626	9.52366e-07
						0.0245	8.91998e-07
						0.02275	8.30043e-07
						0.021	7.68123e-07
						0.01925	7.06551e-07
						0.0175	6.4363e-07
						0.01575	5.80666e-07
						0.014	5.17986e-07
						0.01225	4.54303e-07
						0.0105	3.90498e-07
						0.00876	3.26182e-07
						0.007	2.61754e-07
						0.00525	1.96758e-07
						0.0035	1.32018e-07
						0.00175	6.65157e-08
						0	9.86857e-10

## Sheet: Fig. 3d
			1 Layer L 100						2 Layers L 100								3 Layers L 100
Experiment 1		Experiment 2		Experiment 3			Experiment 1		Experiment 2		Experiment 3			Experiment 1		Experiment 2		Experiment 3
Time (s)	E (V)	Time (s)	E (V)	Time (s)	E (V)		Time (s)	E (V)	Time (s)	E (V)	Time (s)	E (V)		Time (s)	E (V)	Time (s)	E (V)	Time (s)	E (V)
30.0503	0.000151088	31.48	-0.00808934	21.7932	-0.00151228		107.069	-0.00164559	99.1049	0.0036039	107.532	0.00116474		98.9966	-0.0024407	98.9966	0.00243037	191.931	0.00133817
30.062	-0.000246957	31.48	-0.00848823	21.7932	-0.00191038		106.48	-0.00522486	99.1049	0.00328001	107.479	0.0008401		98.9966	-0.00276534	98.9966	0.00210574	191.931	0.00101428
34.8674	0.000151088	31.48	-0.00888712	26.6502	-0.00151138		106.426	-0.00555025	99.1049	0.00295611	130.739	0.00116509		98.9966	-0.00308998	98.9966	0.0017811	191.931	0.000690388
34.8792	-0.000246957	31.48	-0.00928601	26.6502	-0.00190948		106.373	-0.00587564	122.311	0.00327965	130.685	0.000840456		122.178	-0.00244106	98.9966	0.00145646	191.931	0.000366497
39.6846	0.000151088	36.3175	-0.00808934	26.6502	-0.00230758		130.598	0.000307094	145.518	0.0032793	153.945	0.00116545		122.178	-0.0027657	98.9966	0.00113182	215.137	0.00133817
39.6964	-0.000246957	36.3175	-0.00848823	31.5072	-0.00190858		130.544	-1.82941e-05	168.724	0.00327894	153.892	0.000840811		122.178	-0.00309033	98.9966	0.000807186	238.344	0.00133817
44.5018	0.000151088	36.3175	-0.00888712	31.5072	-0.00230668		130.49	-0.000343682	191.931	0.00327859	177.152	0.0011658		145.359	-0.00244141	98.9966	0.000482549	261.551	0.00133817
44.5135	-0.000246957	36.3175	-0.00928601	36.3641	-0.00150957		130.437	-0.00066907	215.137	0.00327823	177.099	0.000841166		145.359	-0.00276605	98.9966	0.000157911	261.551	0.00101428
49.319	0.000151088	41.1549	-0.00848823	36.3641	-0.00190767		130.383	-0.000994458	238.344	0.00327788	200.359	0.00116616		168.54	-0.00211713	122.178	0.00210574	284.757	0.00133817
49.3307	-0.000246957	41.1549	-0.00888712	41.2211	-0.00150867		130.33	-0.00131985	261.551	0.00360142	200.305	0.000841521		168.54	-0.00244177	122.178	0.0017811	284.757	0.00101428
54.1361	0.000151088	41.1549	-0.00928601	46.078	-0.00110967		130.276	-0.00164523	261.551	0.00327752	223.565	0.00116651		168.54	-0.00276641	122.178	0.00145646	284.757	0.000690388
54.1479	-0.000246957	45.9923	-0.00808934	46.078	-0.00150777		130.222	-0.00197062	284.757	0.00360106	223.512	0.000841876		191.721	-0.00211749	122.178	0.00113182	284.757	0.000366497
58.9533	0.000151088	45.9923	-0.00848823	50.935	-0.00110877		130.169	-0.00229601	284.757	0.00327717	246.772	0.00116687		191.721	-0.00244212	145.359	0.00243037	307.964	0.00198595
58.965	-0.000246957	45.9923	-0.00888712	50.935	-0.00150687		130.115	-0.0026214	307.964	0.00327682	246.718	0.000842232		191.721	-0.00276676	145.359	0.00210574	307.964	0.00166206
63.7705	0.000151088	45.9923	-0.00928601	55.7919	-0.00150596		130.062	-0.00294679	331.17	0.00327646	269.978	0.00116723		214.902	-0.00211784	145.359	0.0017811	307.964	0.00133817
63.7822	-0.000246957	50.8298	-0.00808934	55.7919	-0.00190406		130.008	-0.00327218	354.377	0.00327611	269.925	0.000842587		214.902	-0.00244248	145.359	0.00145646	307.964	0.00101428
68.5876	0.000151088	50.8298	-0.00848823	60.6489	-0.00190316		129.954	-0.00359756	377.583	0.00359964	293.185	0.00116758		214.902	-0.00276712	145.359	0.00113182	331.17	0.00230984
68.5994	-0.000246957	50.8298	-0.00888712	65.5059	-0.00190226		129.901	-0.00392295	377.583	0.00327575	293.131	0.000842942		214.902	-0.00309175	168.54	0.00275501	331.17	0.00198595
73.4048	0.000151088	55.6672	-0.00848823	65.5059	-0.00230036		129.847	-0.00424834	377.583	0.00295186	316.391	0.00116794		238.084	-0.00244283	168.54	0.00243037	331.17	0.00166206
73.4166	-0.000246957	55.6672	-0.00888712	70.3628	-0.00190136		129.794	-0.00457373	400.79	0.0032754	316.338	0.000843297		238.084	-0.00276747	168.54	0.00210574	331.17	0.00133817
78.222	0.000151088	55.6672	-0.00928601	70.3628	-0.00229945		129.74	-0.00489912	423.996	0.00327504	339.598	0.00116829		238.084	-0.00309211	168.54	0.0017811	354.377	0.00166206
78.2337	-0.000246957	60.5047	-0.00888712	75.2198	-0.00229855		129.686	-0.0052245	447.203	0.00327469	339.545	0.000843652		261.265	-0.00211855	168.54	0.00145646	354.377	0.00133817
82.9922	0.00174327	60.5047	-0.00928601	80.0767	-0.00229765		129.633	-0.00554989	470.409	0.00359823	362.805	0.00116865		261.265	-0.00244319	168.54	0.00113182	377.583	0.00198595
83.0039	0.00134522	65.3421	-0.00808934	84.9337	-0.00229675		129.579	-0.00587528	470.409	0.00327434	362.751	0.000844007		261.265	-0.00276783	191.721	0.00275501	377.583	0.00166206
83.0157	0.000947178	65.3421	-0.00848823	89.7907	-0.00229584		129.526	-0.00620067	493.616	0.00359787	386.011	0.001169		261.265	-0.00309246	191.721	0.00243037	377.583	0.00133817
83.0274	0.000549133	65.3421	-0.00888712	94.6476	-0.00229494		153.804	0.00030745	493.616	0.00327398	385.958	0.000844363		284.446	-0.00211891	191.721	0.00210574	400.79	0.00230984
83.0392	0.000151088	65.3421	-0.00928601	99.5046	-0.00229404		153.75	-1.79381e-05	516.822	0.00359752	409.218	0.00116936		284.446	-0.00244354	191.721	0.0017811	400.79	0.00198595
83.0509	-0.000246957	70.1795	-0.00808934	104.362	-0.00189504		153.697	-0.000343326	516.822	0.00327363	409.164	0.000844718		284.446	-0.00276818	191.721	0.00145646	400.79	0.00166206
87.8093	0.00174327	70.1795	-0.00848823	104.362	-0.00229314		153.643	-0.000668714	540.029	0.00359716	432.424	0.00116971		284.446	-0.00309282	191.721	0.00113182	400.79	0.00133817
87.8211	0.00134522	70.1795	-0.00888712	109.218	-0.00189413		153.59	-0.000994102	540.029	0.00327327	432.371	0.000845073		307.627	-0.00179462	191.721	0.000807186	423.996	0.00230984
87.8328	0.000947178	75.017	-0.00848823	109.218	-0.00229223		153.536	-0.00131949	563.235	0.00359681	455.631	0.00117007		307.627	-0.00211926	191.721	0.000482549	423.996	0.00198595
87.8446	0.000549133	75.017	-0.00888712	114.075	-0.00189323		153.483	-0.00164488	563.235	0.00327292	455.577	0.000845428		307.627	-0.0024439	214.902	0.00275501	447.203	0.00295763
87.8563	0.000151088	75.017	-0.00928601	118.932	-0.00149423		153.429	-0.00197027	586.442	0.00327256	478.837	0.00117042		307.627	-0.00276854	214.902	0.00243037	447.203	0.00263374
87.8681	-0.000246957	79.8544	-0.00808934	118.932	-0.00189233		153.375	-0.00229566	609.648	0.00327221	478.784	0.000845783		307.627	-0.00309317	214.902	0.00210574	447.203	0.00230984
92.6618	0.000549133	79.8544	-0.00848823	123.789	-0.00149333		153.322	-0.00262104	632.855	0.00327185	502.044	0.00117078		330.808	-0.00211962	214.902	0.0017811	447.203	0.00198595
92.6735	0.000151088	79.8544	-0.00888712	123.789	-0.00189143		153.268	-0.00294643	656.061	0.0032715	501.991	0.000846139		330.808	-0.00244425	214.902	0.00145646	470.409	0.00328152
92.6853	-0.000246957	79.8544	-0.00928601	128.646	-0.00109432		153.215	-0.00327182	679.268	0.00327115	525.251	0.00117113		330.808	-0.00276889	214.902	0.00113182	470.409	0.00295763
92.697	-0.000645002	84.6919	-0.00808934	128.646	-0.00149242		153.107	-0.0039226	702.474	0.00327079	525.197	0.000846494		330.808	-0.00309353	214.902	0.000807186	470.409	0.00263374
97.4907	0.000151088	84.6919	-0.00848823	133.503	-0.00149152		153.054	-0.00424798	725.681	0.00327044	548.457	0.00117149		353.989	-0.00211997	214.902	0.000482549	470.409	0.00230984
97.5024	-0.000246957	84.6919	-0.00888712	138.36	-0.00149062		153	-0.00457337	748.887	0.00327008	548.404	0.000846849		353.989	-0.00244461	238.084	0.00275501	470.409	0.00198595
97.5142	-0.000645002	84.6919	-0.00928601	143.217	-0.00109162		152.947	-0.00489876	772.094	0.00326973	571.664	0.00117184		353.989	-0.00276925	238.084	0.00243037	493.616	0.00263374
102.308	0.000151088	89.5293	-0.00848823	143.217	-0.00148972		152.893	-0.00522415	795.3	0.00359327	571.61	0.000847204		353.989	-0.00309388	238.084	0.00210574	493.616	0.00230984
102.32	-0.000246957	89.5293	-0.00888712	148.074	-0.00109071		152.786	-0.00587492	795.3	0.00326937	594.87	0.0011722		353.989	-0.00341852	238.084	0.0017811	493.616	0.00198595
102.331	-0.000645002	89.5293	-0.00928601	148.074	-0.00148881		176.743	-0.00131913	818.507	0.00326902	594.817	0.000847559		377.17	-0.00212032	238.084	0.00145646	516.822	0.00295763
107.125	0.000151088	94.3668	-0.00808934	152.931	-0.00108981		199.949	-0.00131878	841.713	0.00359256	618.077	0.00117255		377.17	-0.00244496	238.084	0.00113182	516.822	0.00263374
107.137	-0.000246957	94.3668	-0.00848823	157.788	-0.00108891		223.156	-0.00131842	841.713	0.00326867	618.023	0.000847914		377.17	-0.0027696	238.084	0.000807186	516.822	0.00230984
111.942	0.000151088	94.3668	-0.00888712	162.645	-0.00108801		246.362	-0.00131807	841.713	0.00294477	641.284	0.00117291		377.17	-0.00309424	238.084	0.000482549	516.822	0.00198595
111.954	-0.000246957	94.3668	-0.00928601	167.502	-0.0010871		269.569	-0.00131771	864.92	0.0035922	641.23	0.00084827		400.352	-0.00212068	261.265	0.00210574	540.029	0.00328152
116.759	0.000151088	99.2042	-0.00808934	172.359	-0.0010862		269.515	-0.0016431	864.92	0.00326831	664.49	0.00117326		400.352	-0.00244532	261.265	0.0017811	540.029	0.00295763
116.771	-0.000246957	99.2042	-0.00848823	172.359	-0.0014843		269.462	-0.00196849	864.92	0.00294442	664.437	0.000848625		400.352	-0.00276995	261.265	0.00145646	540.029	0.00263374
121.577	0.000151088	99.2042	-0.00888712	177.216	-0.0010853		269.408	-0.00229388	888.126	0.00326796	687.697	0.00117362		400.352	-0.00309459	261.265	0.00113182	540.029	0.00230984
121.588	-0.000246957	99.2042	-0.00928601	177.216	-0.0014834		269.355	-0.00261926	911.333	0.0032676	687.643	0.00084898		423.533	-0.0017964	261.265	0.000807186	540.029	0.00198595
126.394	0.000151088	104.042	-0.00848823	182.073	-0.00108439		292.829	-0.000991966	934.54	0.00326725	710.903	0.00117397		423.533	-0.00212103	261.265	0.000482549	563.235	0.00328152
126.405	-0.000246957	104.042	-0.00888712	182.073	-0.00148249		292.776	-0.00131735	934.54	0.00294336	710.85	0.000849335		423.533	-0.00244567	284.446	0.00243037	563.235	0.00295763
131.211	0.000151088	104.042	-0.00928601	186.93	-0.00108349		292.722	-0.00164274	957.746	0.00326689	734.11	0.00117433		423.533	-0.00277031	284.446	0.00210574	586.442	0.00328152
131.223	-0.000246957	108.879	-0.00808934	186.93	-0.00148159		292.668	-0.00196813	980.953	0.00326654	734.056	0.00084969		423.533	-0.00309495	284.446	0.0017811	586.442	0.00295763
136.028	0.000151088	108.879	-0.00848823	191.787	-0.00108259		292.615	-0.00229352	1004.16	0.00359008	757.316	0.00117468		423.533	-0.00341958	284.446	0.00145646	609.648	0.00328152
136.04	-0.000246957	108.879	-0.00888712	191.787	-0.00148069		292.561	-0.00261891	1004.16	0.00326618	757.263	0.000850046		446.714	-0.00179675	284.446	0.00113182	609.648	0.00295763
140.845	0.000151088	108.879	-0.00928601	196.644	-0.00147979		292.508	-0.0029443	1027.37	0.00358972	780.523	0.00117504		446.714	-0.00212139	284.446	0.000807186	632.855	0.00328152
140.857	-0.000246957	113.717	-0.00808934	201.501	-0.00147888		316.036	-0.00099161	1027.37	0.00326583	780.469	0.000850401		446.714	-0.00244603	284.446	0.000482549	632.855	0.00295763
145.662	0.000151088	113.717	-0.00848823	206.358	-0.00147798		315.982	-0.001317	1050.57	0.00358937	803.73	0.00117539		446.714	-0.00277066	307.627	0.00275501	632.855	0.00263374
145.674	-0.000246957	113.717	-0.00888712	211.215	-0.00107898		315.929	-0.00164239	1050.57	0.00326548	803.676	0.000850756		446.714	-0.0030953	307.627	0.00243037	632.855	0.00230984
145.686	-0.000645002	113.717	-0.00928601	211.215	-0.00147708		315.875	-0.00196777	1073.78	0.00358901	826.936	0.00117575		469.895	-0.00179711	307.627	0.00210574	656.061	0.00295763
150.48	0.000151088	118.554	-0.00808934	216.072	-0.000281877		315.821	-0.00229316	1073.78	0.00326512	826.883	0.000851111		469.895	-0.00212174	307.627	0.0017811	656.061	0.00263374
150.491	-0.000246957	118.554	-0.00848823	216.072	-0.000679976		315.768	-0.00261855	1096.99	0.00358866	850.143	0.0011761		469.895	-0.00244638	307.627	0.00145646	656.061	0.00230984
155.285	0.000549133	118.554	-0.00888712	216.072	-0.00107808		339.296	-0.000665866	1096.99	0.00326477	850.089	0.000851466		469.895	-0.00277102	307.627	0.00113182	656.061	0.00198595
155.297	0.000151088	118.554	-0.00928601	220.929	-0.000679073		339.242	-0.000991254	1120.19	0.0035883	873.349	0.00117646		493.076	-0.0021221	307.627	0.000807186	679.268	0.00295763
155.309	-0.000246957	123.391	-0.00808934	220.929	-0.00107717		362.556	-0.000340122	1120.19	0.00326441	873.296	0.000851822		493.076	-0.00244674	307.627	0.000482549	679.268	0.00263374
160.114	0.000151088	123.391	-0.00848823	225.786	-0.00107627		362.502	-0.00066551	1120.19	0.00294052	896.556	0.00117682		493.076	-0.00277137	330.808	0.00275501	679.268	0.00230984
160.126	-0.000246957	123.391	-0.00888712	225.786	-0.00147437		385.763	-0.000339766	1143.4	0.00358795	896.502	0.000852177		516.257	-0.00179782	330.808	0.00243037	679.268	0.00198595
164.931	0.000151088	123.391	-0.00928601	230.642	-0.00107537		409.023	-1.4022e-05	1143.4	0.00326406	919.762	0.00117717		516.257	-0.00212245	330.808	0.00210574	702.474	0.00328152
164.943	-0.000246957	128.229	-0.00808934	230.642	-0.00147347		408.969	-0.00033941	1143.4	0.00294017	919.709	0.000852532		516.257	-0.00244709	330.808	0.0017811	702.474	0.00295763
169.748	0.000151088	128.229	-0.00848823	235.499	-0.00107446		432.283	0.000311722	1166.6	0.0035876	942.969	0.00117753		516.257	-0.00277173	330.808	0.00145646	702.474	0.00263374
169.76	-0.000246957	128.229	-0.00888712	235.499	-0.00147256		432.229	-1.3666e-05	1166.6	0.0032637	942.916	0.000852887		539.439	-0.00147353	330.808	0.00113182	725.681	0.00328152
174.565	0.000151088	128.229	-0.00928601	240.356	-0.00107356		432.176	-0.000339054	1189.81	0.00358724	966.176	0.00117788		539.439	-0.00179817	330.808	0.000807186	725.681	0.00295763
174.577	-0.000246957	133.066	-0.00808934	245.213	-0.00107266		432.015	-0.00131522	1189.81	0.00326335	966.122	0.000853242		539.439	-0.00212281	353.989	0.00275501	748.887	0.00328152
179.383	0.000151088	133.066	-0.00848823	245.213	-0.00147076		431.961	-0.00164061	1213.02	0.003263	989.382	0.00117824		539.439	-0.00244745	353.989	0.00243037	748.887	0.00295763
179.394	-0.000246957	133.066	-0.00888712	250.07	-0.00107176		431.908	-0.00196599	1236.22	0.00326264	989.329	0.000853597		562.62	-0.00179853	353.989	0.00210574	772.094	0.00328152
184.2	0.000151088	133.066	-0.00928601	250.07	-0.00146986		431.854	-0.00229138	1259.43	0.00326229	1012.59	0.00117859		562.62	-0.00212316	353.989	0.0017811	772.094	0.00295763
184.212	-0.000246957	137.904	-0.00808934	254.927	-0.00107085		431.801	-0.00261677	1282.64	0.00326193	1012.54	0.000853953		562.62	-0.0024478	353.989	0.00145646	772.094	0.00263374
184.223	-0.000645002	137.904	-0.00848823	254.927	-0.00146895		455.436	-1.331e-05	1305.84	0.00326158	1035.8	0.00117895		562.62	-0.00277244	353.989	0.00113182	772.094	0.00230984
189.017	0.000151088	137.904	-0.00888712	259.784	-0.00106995		455.382	-0.000338698	1305.84	0.00293769	1035.74	0.000854308		585.801	-0.00179888	377.17	0.00243037	795.3	0.00295763
189.029	-0.000246957	142.741	-0.00808934	259.784	-0.00146805		455.329	-0.000664086	1329.05	0.00326122	1059	0.0011793		585.801	-0.00212352	377.17	0.00210574	795.3	0.00263374
189.04	-0.000645002	142.741	-0.00848823	264.641	-0.00106905		455.275	-0.000989474	1329.05	0.00293733	1058.95	0.000854663		585.801	-0.00244816	377.17	0.0017811	795.3	0.00230984
189.052	-0.00104305	147.579	-0.00848823	264.641	-0.00146715		455.222	-0.00131486	1352.26	0.00326087	1082.21	0.00117966		608.982	-0.00179924	377.17	0.00145646	795.3	0.00198595
193.834	0.000151088	147.579	-0.00888712	269.498	-0.00106815		455.168	-0.00164025	1375.46	0.00326051	1082.15	0.000855018		608.982	-0.00212387	377.17	0.00113182	818.507	0.00263374
193.846	-0.000246957	147.579	-0.00928601	269.498	-0.00146624		455.114	-0.00196564	1398.67	0.00326016	1105.42	0.00118001		608.982	-0.00244851	400.352	0.00210574	818.507	0.00230984
193.858	-0.000645002	152.416	-0.00808934	274.355	-0.00146534		455.061	-0.00229103	1421.88	0.00325981	1105.36	0.000855373		632.163	-0.00179959	400.352	0.0017811	841.713	0.00230984
198.651	0.000151088	152.416	-0.00848823	279.212	-0.00146444		455.007	-0.00261642	1445.08	0.00325945	1128.62	0.00118037		632.163	-0.00212423	400.352	0.00145646	841.713	0.00198595
198.663	-0.000246957	152.416	-0.00888712	284.069	-0.00146354		478.428	-0.00131451	1445.08	0.00293556	1128.57	0.000855729		632.163	-0.00244887	400.352	0.00113182	864.92	0.00230984
203.468	0.000151088	152.416	-0.00928601	288.926	-0.00146263		478.375	-0.00163989	1468.29	0.00358299	1151.83	0.00118072		655.344	-0.00179994	423.533	0.00243037	864.92	0.00198595
203.48	-0.000246957	157.253	-0.00808934	293.783	-0.00146173		478.321	-0.00196528	1468.29	0.0032591	1151.77	0.000856084		655.344	-0.00212458	423.533	0.00210574	888.126	0.00230984
208.286	0.000151088	157.253	-0.00848823	298.64	-0.00146083		501.581	-0.00163954	1491.5	0.00358263	1175.03	0.00118108		655.344	-0.00244922	423.533	0.0017811	888.126	0.00198595
208.297	-0.000246957	157.253	-0.00888712	298.64	-0.00185893		501.528	-0.00196493	1491.5	0.00325874	1174.98	0.000856439		678.525	-0.00147566	423.533	0.00145646	911.333	0.00230984
213.103	0.000151088	157.253	-0.00928601	303.497	-0.00145993		524.734	-0.00196457	1514.7	0.00358228	1198.24	0.00118143		678.525	-0.0018003	423.533	0.00113182	911.333	0.00198595
213.115	-0.000246957	162.091	-0.00808934	303.497	-0.00185802		524.681	-0.00228996	1514.7	0.00325839	1198.19	0.000856794		678.525	-0.00212494	446.714	0.00275501	934.54	0.00230984
217.92	0.000151088	162.091	-0.00848823	308.354	-0.00145902		547.887	-0.0022896	1537.91	0.00358193	1221.45	0.00118179		678.525	-0.00244957	446.714	0.00243037	934.54	0.00198595
217.932	-0.000246957	162.091	-0.00888712	308.354	-0.00185712		571.094	-0.00228925	1537.91	0.00325803	1221.39	0.000857149		701.707	-0.00180065	446.714	0.00210574	957.746	0.00230984
222.737	0.000151088	162.091	-0.00928601	313.211	-0.00145812		571.04	-0.00261464	1537.91	0.00293414	1244.65	0.00118214		701.707	-0.00212529	446.714	0.0017811	957.746	0.00198595
222.749	-0.000246957	166.928	-0.00808934	313.211	-0.00185622		594.783	0.000639602	1561.12	0.00358157	1244.6	0.000857504		701.707	-0.00244993	446.714	0.00145646	957.746	0.00166206
227.554	0.000151088	166.928	-0.00848823	318.068	-0.00105912		594.729	0.000314214	1561.12	0.00325768	1267.86	0.0011825		724.888	-0.00147637	446.714	0.00113182	980.953	0.00198595
227.566	-0.000246957	166.928	-0.00888712	318.068	-0.00145722		594.675	-1.1174e-05	1561.12	0.00293379	1267.81	0.00085786		724.888	-0.00180101	469.895	0.00275501	980.953	0.00166206
232.372	0.000151088	166.928	-0.00928601	322.925	-0.00105822		594.622	-0.000336562	1584.32	0.00325733	1291.07	0.00118285		724.888	-0.00212565	469.895	0.00243037	980.953	0.00133817
232.383	-0.000246957	171.766	-0.00808934	322.925	-0.00145631		594.568	-0.00066195	1607.53	0.00358086	1291.01	0.000858215		724.888	-0.00245028	469.895	0.00210574	1004.16	0.00198595
237.189	0.000151088	171.766	-0.00848823	327.782	-0.00145541		594.515	-0.000987338	1607.53	0.00325697	1314.27	0.00118321		748.069	-0.00147673	469.895	0.0017811	1004.16	0.00166206
237.2	-0.000246957	171.766	-0.00888712	332.639	-0.00145451		594.461	-0.00131273	1607.53	0.00293308	1314.22	0.00085857		748.069	-0.00180136	469.895	0.00145646	1004.16	0.00133817
242.006	0.000151088	176.603	-0.00808934	337.496	-0.00145361		594.407	-0.00163811	1630.74	0.00358051	1337.48	0.00118356		748.069	-0.002126	469.895	0.00113182	1027.37	0.00230984
242.018	-0.000246957	176.603	-0.00848823	337.496	-0.00185171		594.354	-0.0019635	1630.74	0.00325662	1337.43	0.000858925		748.069	-0.00245064	493.076	0.00275501	1027.37	0.00198595
242.029	-0.000645002	176.603	-0.00888712	342.353	-0.0014527		594.3	-0.00228889	1653.94	0.00358015	1360.69	0.00118392		771.25	-0.00180172	493.076	0.00243037	1027.37	0.00166206
246.823	0.000151088	176.603	-0.00928601	342.353	-0.0018508		594.247	-0.00261428	1653.94	0.00325626	1360.63	0.00085928		771.25	-0.00212636	493.076	0.00210574	1027.37	0.00133817
246.835	-0.000246957	181.441	-0.00808934	347.209	-0.0018499		594.193	-0.00293967	1677.15	0.0035798	1383.89	0.00118427		771.25	-0.00245099	493.076	0.0017811	1050.57	0.00230984
246.847	-0.000645002	181.441	-0.00848823	347.209	-0.002248		594.139	-0.00326506	1677.15	0.00325591	1383.84	0.000859636		794.431	-0.00180207	493.076	0.00145646	1050.57	0.00198595
251.64	0.000151088	181.441	-0.00888712	352.066	-0.0014509		594.086	-0.00359044	1700.35	0.00357945	1407.1	0.00118463		794.431	-0.00212671	493.076	0.00113182	1050.57	0.00166206
251.652	-0.000246957	181.441	-0.00928601	352.066	-0.001849		594.032	-0.00391583	1700.35	0.00325555	1407.05	0.000859991		794.431	-0.00245135	516.257	0.00275501	1073.78	0.00230984
256.457	0.000151088	186.278	-0.00808934	356.923	-0.0010519		593.979	-0.00424122	1723.56	0.00357909	1430.31	0.00118498		794.431	-0.00277599	516.257	0.00243037	1073.78	0.00198595
256.469	-0.000246957	186.278	-0.00848823	356.923	-0.00145		593.925	-0.00456661	1723.56	0.0032552	1430.25	0.000860346		817.612	-0.00147779	516.257	0.00210574	1096.99	0.00230984
261.275	0.000151088	186.278	-0.00888712	361.78	-0.00105099		617.989	0.000639958	1746.77	0.00357874	1453.51	0.00118534		817.612	-0.00180243	516.257	0.0017811	1096.99	0.00198595
261.286	-0.000246957	191.116	-0.00808934	361.78	-0.00144909		617.936	0.00031457	1746.77	0.00325484	1453.46	0.000860701		817.612	-0.00212707	516.257	0.00145646	1096.99	0.00166206
266.092	0.000151088	191.116	-0.00848823	361.78	-0.00184719		617.882	-1.0818e-05	1769.97	0.00357838	1476.72	0.00118569		817.612	-0.0024517	516.257	0.00113182	1096.99	0.00133817
266.103	-0.000246957	191.116	-0.00888712	366.637	-0.00144819		617.828	-0.000336206	1769.97	0.00325449	1476.67	0.000861056		817.612	-0.00277634	539.439	0.00243037	1120.19	0.00166206
270.909	0.000151088	191.116	-0.00928601	366.637	-0.00184629		617.775	-0.000661594	1793.18	0.00357803	1499.93	0.00118605		840.794	-0.00147815	539.439	0.00210574	1120.19	0.00133817
270.921	-0.000246957	195.953	-0.00808934	371.494	-0.00184539		617.721	-0.000986982	1793.18	0.00325414	1499.87	0.000861411		840.794	-0.00180278	539.439	0.0017811	1143.4	0.00166206
275.726	0.000151088	195.953	-0.00848823	376.351	-0.00144638		617.668	-0.00131237	1816.39	0.00357767	1523.13	0.00118641		840.794	-0.00212742	539.439	0.00145646	1143.4	0.00133817
275.738	-0.000246957	195.953	-0.00888712	376.351	-0.00184448		617.614	-0.00163776	1816.39	0.00325378	1523.08	0.000861767		840.794	-0.00245206	539.439	0.00113182	1166.6	0.00166206
280.543	0.000151088	195.953	-0.00928601	381.208	-0.00144548		617.56	-0.00196315	1839.59	0.00357732	1546.34	0.00118676		840.794	-0.0027767	562.62	0.00210574	1166.6	0.00133817
280.555	-0.000246957	200.79	-0.00808934	381.208	-0.00184358		617.507	-0.00228853	1839.59	0.00325343	1546.29	0.000862122		863.975	-0.0014785	562.62	0.0017811	1189.81	0.00230984
285.36	0.000151088	200.79	-0.00848823	386.065	-0.00184268		617.453	-0.00261392	1862.8	0.00357696	1569.55	0.00118712		863.975	-0.00180314	562.62	0.00145646	1189.81	0.00198595
285.372	-0.000246957	200.79	-0.00888712	386.065	-0.00224078		617.4	-0.00293931	1862.8	0.00325307	1569.49	0.000862477		863.975	-0.00212778	562.62	0.00113182	1189.81	0.00166206
290.178	0.000151088	205.628	-0.00808934	390.922	-0.00184178		617.346	-0.0032647	1886.01	0.00357661	1592.75	0.00118747		863.975	-0.00245241	585.801	0.00243037	1213.02	0.00230984
290.189	-0.000246957	205.628	-0.00848823	390.922	-0.00223988		617.292	-0.00359009	1886.01	0.00325272	1592.7	0.000862832		887.156	-0.00180349	585.801	0.00210574	1213.02	0.00198595
294.995	0.000151088	205.628	-0.00888712	395.779	-0.00184087		617.239	-0.00391548	1909.21	0.00357626	1615.96	0.00118783		887.156	-0.00212813	585.801	0.0017811	1213.02	0.00166206
295.007	-0.000246957	205.628	-0.00928601	395.779	-0.00223897		617.185	-0.00424086	1909.21	0.00325236	1615.91	0.000863187		910.337	-0.00147921	585.801	0.00145646	1236.22	0.00198595
299.812	0.000151088	210.465	-0.00808934	400.636	-0.00183997		617.132	-0.00456625	1932.42	0.0035759	1639.17	0.00118818		910.337	-0.00180385	585.801	0.00113182	1236.22	0.00166206
299.824	-0.000246957	210.465	-0.00848823	400.636	-0.00223807		641.089	-1.0462e-05	1932.42	0.00325201	1639.11	0.000863543		910.337	-0.00212848	585.801	0.000807186	1236.22	0.00133817
304.629	0.000151088	210.465	-0.00888712	405.493	-0.00183907		641.035	-0.00033585	1955.63	0.00357555	1662.37	0.00118854		933.518	-0.00147956	608.982	0.00275501	1259.43	0.00198595
304.641	-0.000246957	215.303	-0.00808934	405.493	-0.00223717		640.981	-0.000661238	1978.83	0.00357519	1662.32	0.000863898		933.518	-0.0018042	608.982	0.00243037	1259.43	0.00166206
309.446	0.000151088	215.303	-0.00848823	410.35	-0.00183816		664.188	-0.000660882	2002.04	0.00357484	1685.58	0.00118889		933.518	-0.00212884	608.982	0.00210574	1259.43	0.00133817
309.458	-0.000246957	220.14	-0.00808934	410.35	-0.00223626		664.134	-0.00098627	2025.25	0.00389838	1685.53	0.000864253		956.699	-0.00147992	608.982	0.0017811	1282.64	0.00230984
314.263	0.000151088	220.14	-0.00848823	415.207	-0.00183726		687.341	-0.000985914	2025.25	0.00357448	1708.79	0.00118925		956.699	-0.00180456	608.982	0.00145646	1282.64	0.00198595
314.275	-0.000246957	220.14	-0.00888712	415.207	-0.00223536		687.287	-0.0013113	2048.45	0.00389802	1708.73	0.000864608		956.699	-0.00212919	608.982	0.00113182	1282.64	0.00166206
319.081	0.000151088	224.978	-0.00848823	420.064	-0.00183636		687.234	-0.00163669	2048.45	0.00357413	1731.99	0.0011896		979.88	-0.00148027	608.982	0.000807186	1282.64	0.00133817
319.092	-0.000246957	224.978	-0.00888712	420.064	-0.00223446		710.44	-0.00163633	2071.66	0.00389767	1731.94	0.000864963		979.88	-0.00180491	608.982	0.000482549	1305.84	0.00230984
323.898	0.000151088	224.978	-0.00928601	424.921	-0.00183546		710.387	-0.00196172	2071.66	0.00357378	1755.2	0.00118996		979.88	-0.00212955	632.163	0.00275501	1305.84	0.00198595
323.91	-0.000246957	229.815	-0.00808934	424.921	-0.00223356		733.647	-0.00163598	2094.87	0.00389731	1755.15	0.000865319		1003.06	-0.00148063	632.163	0.00243037	1329.05	0.00230984
328.715	0.000151088	229.815	-0.00848823	429.778	-0.00223265		733.593	-0.00196137	2094.87	0.00357342	1778.41	0.00119031		1003.06	-0.00180527	632.163	0.00210574	1329.05	0.00198595
328.727	-0.000246957	229.815	-0.00888712	429.778	-0.00263075		733.54	-0.00228675	2118.07	0.00389696	1778.35	0.000865674		1003.06	-0.0021299	632.163	0.0017811	1352.26	0.00230984
333.532	0.000151088	229.815	-0.00928601	434.635	-0.00223175		733.486	-0.00261214	2118.07	0.00357307	1801.61	0.00119067		1026.24	-0.00148098	632.163	0.00145646	1352.26	0.00198595
333.544	-0.000246957	234.653	-0.00808934	434.635	-0.00262985		733.433	-0.00293753	2141.28	0.00357271	1801.56	0.000866029		1026.24	-0.00180562	632.163	0.00113182	1375.46	0.00230984
338.349	0.000151088	234.653	-0.00848823	439.492	-0.00223085		756.907	-0.00131023	2164.48	0.00357236	1824.82	0.00119102		1049.42	-0.00148134	632.163	0.000807186	1375.46	0.00198595
338.361	-0.000246957	234.653	-0.00888712	439.492	-0.00262895		756.853	-0.00163562	2164.48	0.00324847	1824.77	0.000866384		1049.42	-0.00180598	655.344	0.00275501	1398.67	0.00230984
343.167	0.000151088	239.49	-0.00808934	444.349	-0.00183185		756.8	-0.00196101	2187.69	0.003572	1848.03	0.00119138		1049.42	-0.00213061	655.344	0.00243037	1398.67	0.00198595
343.178	-0.000246957	239.49	-0.00848823	444.349	-0.00222995		756.746	-0.0022864	2187.69	0.00324811	1847.97	0.000866739		1049.42	-0.00245525	655.344	0.00210574	1398.67	0.00166206
347.984	0.000151088	239.49	-0.00888712	449.206	-0.00183094		756.693	-0.00261179	2210.9	0.00357165	1871.23	0.00119173		1072.61	-0.00115706	655.344	0.0017811	1398.67	0.00133817
347.995	-0.000246957	239.49	-0.00928601	449.206	-0.00222904		756.639	-0.00293718	2210.9	0.00324776	1871.18	0.000867094		1072.61	-0.00148169	655.344	0.00145646	1421.88	0.00198595
352.801	0.000151088	244.327	-0.00808934	454.063	-0.00143194		756.586	-0.00326256	2234.1	0.0032474	1894.44	0.00119209		1072.61	-0.00180633	655.344	0.00113182	1421.88	0.00166206
352.813	-0.000246957	244.327	-0.00848823	454.063	-0.00183004		756.532	-0.00358795	2257.31	0.00324705	1894.39	0.00086745		1072.61	-0.00213097	678.525	0.00275501	1421.88	0.00133817
357.618	0.000151088	244.327	-0.00888712	458.92	-0.00143104		756.478	-0.00391334	2257.31	0.00292316	1917.65	0.00119244		1072.61	-0.00245561	678.525	0.00243037	1445.08	0.00230984
357.63	-0.000246957	249.165	-0.00808934	458.92	-0.00182914		756.425	-0.00423873	2280.52	0.00324669	1917.59	0.000867805		1095.79	-0.000832773	678.525	0.00210574	1445.08	0.00198595
362.435	0.000151088	249.165	-0.00848823	463.776	-0.00143014		780.114	-0.00130988	2280.52	0.0029228	1940.85	0.0011928		1095.79	-0.00115741	678.525	0.0017811	1445.08	0.00166206
362.447	-0.000246957	249.165	-0.00888712	463.776	-0.00182823		780.06	-0.00163527	2303.72	0.00324634	1940.8	0.00086816		1095.79	-0.00148205	678.525	0.00145646	1445.08	0.00133817
367.252	0.000151088	254.002	-0.00848823	468.633	-0.00142923		780.006	-0.00196065	2303.72	0.00292245	1964.06	0.00119315		1095.79	-0.00180669	678.525	0.00113182	1468.29	0.00230984
367.264	-0.000246957	254.002	-0.00888712	468.633	-0.00182733		779.953	-0.00228604	2303.72	0.00259856	1964	0.000868515		1118.97	-0.00115777	701.707	0.00275501	1468.29	0.00198595
372.07	0.000151088	254.002	-0.00928601	473.49	-0.00182643		779.899	-0.00261143	2326.93	0.00324599	1987.26	0.00119351		1118.97	-0.0014824	701.707	0.00243037	1468.29	0.00166206
372.081	-0.000246957	258.84	-0.00808934	478.347	-0.00182553		779.846	-0.00293682	2326.93	0.00292209	1987.21	0.00086887		1118.97	-0.00180704	701.707	0.00210574	1468.29	0.00133817
376.887	0.000151088	258.84	-0.00848823	478.347	-0.00222363		779.792	-0.00326221	2350.14	0.00324563	2010.47	0.00119386		1142.15	-0.00115812	701.707	0.0017811	1491.5	0.00230984
376.898	-0.000246957	258.84	-0.00888712	483.204	-0.00222272		779.739	-0.0035876	2350.14	0.00292174	2010.42	0.000869226		1142.15	-0.00148276	701.707	0.00145646	1491.5	0.00198595
381.704	0.000151088	263.677	-0.00808934	483.204	-0.00262082		803.267	-0.00163491	2373.34	0.00324528	2033.68	0.00119422		1142.15	-0.0018074	701.707	0.00113182	1491.5	0.00166206
381.716	-0.000246957	263.677	-0.00848823	488.061	-0.00222182		803.213	-0.0019603	2373.34	0.00292139	2033.62	0.000869581		1142.15	-0.00213203	724.888	0.00243037	1491.5	0.00133817
386.521	0.000151088	263.677	-0.00888712	488.061	-0.00261992		826.42	-0.00195994	2396.55	0.00324492	2056.88	0.00119457		1165.33	-0.000833837	724.888	0.00210574	1514.7	0.00230984
386.533	-0.000246957	268.515	-0.00848823	492.918	-0.00222092		849.626	-0.00195959	2396.55	0.00292103	2056.83	0.000869936		1165.33	-0.00115847	724.888	0.0017811	1514.7	0.00198595
391.338	0.000151088	268.515	-0.00888712	497.775	-0.00182192		849.573	-0.00228497	2419.76	0.00324457	2080.09	0.00119493		1165.33	-0.00148311	724.888	0.00145646	1514.7	0.00166206
391.35	-0.000246957	268.515	-0.00928601	497.775	-0.00222002		872.779	-0.00228462	2419.76	0.00292068	2080.04	0.000870291		1165.33	-0.00180775	724.888	0.00113182	1514.7	0.00133817
396.155	0.000151088	273.352	-0.00808934	502.632	-0.00142291		872.726	-0.00261001	2442.96	0.00324421	2103.3	0.00119528		1165.33	-0.00213239	748.069	0.00210574	1537.91	0.00230984
396.167	-0.000246957	273.352	-0.00848823	502.632	-0.00182101		896.307	-0.000331934	2442.96	0.00292032	2103.24	0.000870646		1188.51	-0.00115883	748.069	0.0017811	1537.91	0.00198595
400.973	0.000151088	273.352	-0.00888712	507.489	-0.00142201		896.254	-0.000657322	2466.17	0.00324386	2126.5	0.00119564		1188.51	-0.00148347	748.069	0.00145646	1537.91	0.00166206
400.984	-0.000246957	278.19	-0.00808934	507.489	-0.00182011		896.2	-0.00098271	2466.17	0.00291997	2126.45	0.000871001		1188.51	-0.0018081	748.069	0.00113182	1537.91	0.00133817
405.79	0.000151088	278.19	-0.00848823	512.346	-0.00181921		896.147	-0.0013081	2489.38	0.00324351	2149.71	0.001196		1188.51	-0.00213274	771.25	0.00210574	1561.12	0.00230984
405.801	-0.000246957	278.19	-0.00888712	512.346	-0.00221731		896.093	-0.00163349	2489.38	0.00291961	2149.66	0.000871357		1211.69	-0.000834547	771.25	0.0017811	1561.12	0.00198595
410.607	0.000151088	283.027	-0.00848823	512.346	-0.00261541		896.039	-0.00195887	2512.58	0.00324315	2172.92	0.00119635		1211.69	-0.00115918	771.25	0.00145646	1561.12	0.00166206
410.619	-0.000246957	283.027	-0.00888712	517.203	-0.0022164		895.986	-0.00228426	2512.58	0.00291926	2172.86	0.000871712		1211.69	-0.00148382	771.25	0.00113182	1584.32	0.00198595
415.424	0.000151088	283.027	-0.00928601	517.203	-0.0026145		895.932	-0.00260965	2535.79	0.0032428	2196.12	0.00119671		1211.69	-0.00180846	794.431	0.00210574	1584.32	0.00166206
415.436	-0.000246957	287.864	-0.00808934	522.06	-0.0014193		895.879	-0.00293504	2535.79	0.00291891	2196.07	0.000872067		1211.69	-0.0021331	794.431	0.0017811	1584.32	0.00133817
420.241	0.000151088	287.864	-0.00848823	522.06	-0.0018174		895.825	-0.00326043	2559	0.00324244	2219.33	0.00119706		1234.87	-0.000834902	794.431	0.00145646	1607.53	0.00133817
420.253	-0.000246957	287.864	-0.00888712	522.06	-0.0022155		895.771	-0.00358582	2559	0.00291855	2219.28	0.000872422		1234.87	-0.00115954	794.431	0.00113182	1630.74	0.00133817
425.058	0.000151088	292.702	-0.00808934	526.917	-0.0014184		895.718	-0.0039112	2582.2	0.00324209	2242.54	0.00119742		1234.87	-0.00148418	817.612	0.00210574	1653.94	0.00133817
425.07	-0.000246957	292.702	-0.00848823	526.917	-0.0018165		895.664	-0.00423659	2582.2	0.0029182	2242.48	0.000872777		1258.05	-0.00115989	817.612	0.0017811	1677.15	0.00166206
429.876	0.000151088	292.702	-0.00888712	531.774	-0.0014175		919.621	0.000319198	2605.41	0.00324173	2265.74	0.00119777		1258.05	-0.00148453	817.612	0.00145646	1677.15	0.00133817
429.887	-0.000246957	297.539	-0.00888712	536.631	-0.00141659		919.568	-6.1899e-06	2605.41	0.00291784	2265.69	0.000873133		1258.05	-0.00180917	817.612	0.00113182	1700.35	0.00230984
434.693	0.000151088	297.539	-0.00928601	536.631	-0.00181469		919.514	-0.000331578	2628.62	0.00324138	2288.95	0.00119813		1258.05	-0.00213381	817.612	0.000807186	1700.35	0.00198595
434.705	-0.000246957	302.377	-0.00848823	541.488	-0.00141569		919.46	-0.000656966	2628.62	0.00291749	2288.9	0.000873488		1281.24	-0.00116025	840.794	0.00210574	1700.35	0.00166206
439.51	0.000151088	302.377	-0.00888712	541.488	-0.00181379		919.407	-0.000982354	2651.82	0.00324102	2312.16	0.00119848		1281.24	-0.00148489	840.794	0.0017811	1700.35	0.00133817
439.522	-0.000246957	302.377	-0.00928601	546.345	-0.00181289		919.353	-0.00130774	2651.82	0.00291713	2312.1	0.000873843		1281.24	-0.00180952	840.794	0.00145646	1723.56	0.00230984
444.327	0.000151088	307.214	-0.00808934	546.345	-0.00221099		919.3	-0.00163313	2675.03	0.00324067	2335.36	0.00119884		1281.24	-0.00213416	840.794	0.00113182	1723.56	0.00198595
444.339	-0.000246957	307.214	-0.00848823	551.202	-0.00181199		919.246	-0.00195852	2675.03	0.00291678	2335.31	0.000874198		1304.42	-0.00148524	840.794	0.000807186	1723.56	0.00166206
449.144	0.000151088	307.214	-0.00888712	551.202	-0.00221009		919.192	-0.00228391	2698.23	0.00324032	2358.57	0.00119919		1304.42	-0.00180988	840.794	0.000482549	1746.77	0.00230984
449.156	-0.000246957	312.052	-0.00808934	556.059	-0.00181108		919.139	-0.0026093	2698.23	0.00291642	2358.52	0.000874553		1304.42	-0.00213452	863.975	0.00210574	1746.77	0.00198595
453.961	0.000151088	312.052	-0.00848823	556.059	-0.00220918		919.085	-0.00293468	2721.44	0.00323996	2381.78	0.00119955		1327.6	-0.0014856	863.975	0.0017811	1746.77	0.00166206
453.973	-0.000246957	312.052	-0.00888712	560.916	-0.00181018		919.032	-0.00326007	2721.44	0.00291607	2381.72	0.000874908		1327.6	-0.00181023	863.975	0.00145646	1769.97	0.00230984
458.779	0.000151088	316.889	-0.00848823	560.916	-0.00220828		918.978	-0.00358546	2744.65	0.00323961	2404.98	0.0011999		1327.6	-0.00213487	863.975	0.00113182	1769.97	0.00198595
458.79	-0.000246957	316.889	-0.00888712	565.773	-0.00180928		918.924	-0.00391085	2744.65	0.00291572	2404.93	0.000875264		1350.78	-0.00148595	863.975	0.000807186	1769.97	0.00166206
463.596	0.000151088	316.889	-0.00928601	570.63	-0.00141028		918.871	-0.00423624	2767.85	0.00323925	2428.19	0.00120026		1350.78	-0.00181059	863.975	0.000482549	1769.97	0.00133817
463.608	-0.000246957	321.726	-0.00808934	570.63	-0.00180838		918.817	-0.00456162	2767.85	0.00291536	2428.14	0.000875619		1350.78	-0.00213523	887.156	0.00210574	1793.18	0.00166206
468.413	0.000151088	321.726	-0.00848823	575.487	-0.00140937		942.828	0.000319554	2791.06	0.0032389	2451.4	0.00120061		1373.96	-0.00116167	887.156	0.0017811	1793.18	0.00133817
468.425	-0.000246957	321.726	-0.00888712	575.487	-0.00180747		942.774	-5.8339e-06	2791.06	0.00291501	2451.34	0.000875974		1373.96	-0.00148631	887.156	0.00145646	1816.39	0.00166206
473.23	0.000151088	326.564	-0.00808934	580.344	-0.00140847		942.72	-0.000331222	2814.27	0.00323854	2474.6	0.00120097		1373.96	-0.00181094	887.156	0.00113182	1816.39	0.00133817
473.242	-0.000246957	326.564	-0.00848823	580.344	-0.00180657		942.667	-0.00065661	2814.27	0.00291465	2474.55	0.000876329		1373.96	-0.00213558	887.156	0.000807186	1839.59	0.00133817
478.047	0.000151088	326.564	-0.00888712	585.2	-0.00140757		942.613	-0.000981998	2837.47	0.00323819	2497.81	0.00120132		1397.14	-0.00116202	887.156	0.000482549	1862.8	0.00133817
478.059	-0.000246957	331.401	-0.00808934	585.2	-0.00180567		942.56	-0.00130739	2837.47	0.0029143	2497.76	0.000876684		1397.14	-0.00148666	910.337	0.00275501	1886.01	0.00133817
482.865	0.000151088	331.401	-0.00848823	590.057	-0.00180476		942.506	-0.00163277	2860.68	0.00323784	2521.02	0.00120168		1397.14	-0.0018113	910.337	0.00243037	1909.21	0.00133817
482.876	-0.000246957	331.401	-0.00888712	594.914	-0.00180386		942.453	-0.00195816	2860.68	0.00291394	2520.96	0.00087704		1397.14	-0.00213594	910.337	0.00210574	1932.42	0.00133817
487.682	0.000151088	331.401	-0.00928601	594.914	-0.00220196		942.399	-0.00228355	2883.89	0.00323748	2544.22	0.00120203		1420.32	-0.00116238	910.337	0.0017811	1955.63	0.00166206
487.693	-0.000246957	336.239	-0.00808934	599.771	-0.00180296		942.345	-0.00260894	2883.89	0.00291359	2544.17	0.000877395		1420.32	-0.00148702	910.337	0.00145646	1955.63	0.00133817
492.499	0.000151088	336.239	-0.00848823	599.771	-0.00220106		942.292	-0.00293433	2907.09	0.00323713	2567.43	0.00120239		1420.32	-0.00181165	910.337	0.00113182	1978.83	0.00230984
492.511	-0.000246957	336.239	-0.00888712	604.628	-0.00180206		942.238	-0.00325972	2907.09	0.00291324	2567.38	0.00087775		1443.5	-0.00148737	910.337	0.000807186	1978.83	0.00198595
497.316	0.000151088	341.076	-0.00808934	604.628	-0.00220016		942.185	-0.0035851	2930.3	0.00323677	2590.64	0.00120274		1443.5	-0.00181201	910.337	0.000482549	1978.83	0.00166206
497.328	-0.000246957	341.076	-0.00848823	609.485	-0.00180115		942.131	-0.00391049	2930.3	0.00291288	2590.58	0.000878105		1443.5	-0.00213665	933.518	0.00243037	1978.83	0.00133817
502.133	0.000151088	341.076	-0.00888712	609.485	-0.00219925		942.077	-0.00423588	2953.51	0.00323642	2613.84	0.0012031		1466.68	-0.00148772	933.518	0.00210574	2002.04	0.00166206
502.145	-0.000246957	345.914	-0.00848823	614.342	-0.00219835		942.024	-0.00456127	2953.51	0.00291253	2613.79	0.00087846		1466.68	-0.00181236	933.518	0.0017811	2002.04	0.00133817
506.95	0.000151088	345.914	-0.00888712	614.342	-0.00259645		965.713	-0.00163242	2976.71	0.00323606	2637.05	0.00120345		1489.87	-0.00148808	933.518	0.00145646	2025.25	0.00133817
506.962	-0.000246957	345.914	-0.00928601	619.199	-0.00219745		965.659	-0.00195781	2976.71	0.00291217	2637	0.000878816		1489.87	-0.00181272	933.518	0.00113182	2048.45	0.00133817
511.768	0.000151088	350.751	-0.00808934	619.199	-0.00259555		965.605	-0.00228319	2999.92	0.00291182	2660.26	0.00120381		1513.05	-0.00148843	933.518	0.000807186	2071.66	0.00133817
511.779	-0.000246957	350.751	-0.00848823	624.056	-0.00219654		988.973	-0.00130667	3023.13	0.00323535	2660.2	0.000879171		1513.05	-0.00181307	933.518	0.000482549	2094.87	0.00133817
516.585	0.000151088	350.751	-0.00888712	628.913	-0.00179754		988.919	-0.00163206	3023.13	0.00291146	2683.46	0.00120416		1513.05	-0.00213771	956.699	0.00210574	2118.07	0.00133817
516.596	-0.000246957	355.589	-0.00808934	628.913	-0.00219564		1012.29	-0.000655542	3046.33	0.003235	2683.41	0.000879526		1536.23	-0.00148879	956.699	0.0017811	2141.28	0.00133817
521.402	0.000151088	355.589	-0.00848823	633.77	-0.00179664		1012.23	-0.00098093	3046.33	0.00291111	2706.67	0.00120452		1536.23	-0.00181343	956.699	0.00145646	2164.48	0.00166206
521.414	-0.000246957	355.589	-0.00888712	638.627	-0.00179574		1012.18	-0.00130632	3069.54	0.00323465	2706.62	0.000879881		1536.23	-0.00213806	956.699	0.00113182	2164.48	0.00133817
526.219	0.000151088	360.426	-0.00848823	638.627	-0.00219384		1035.55	-0.000329798	3069.54	0.00291075	2729.88	0.00120487		1559.41	-0.00148914	956.699	0.000807186	2187.69	0.00230984
526.231	-0.000246957	360.426	-0.00888712	643.484	-0.00219293		1035.49	-0.000655186	3092.75	0.00323429	2729.82	0.000880236		1559.41	-0.00181378	956.699	0.000482549	2187.69	0.00198595
531.036	0.000151088	360.426	-0.00928601	643.484	-0.00259103		1058.86	0.000321334	3092.75	0.0029104	2753.08	0.00120523		1559.41	-0.00213842	979.88	0.00243037	2187.69	0.00166206
531.048	-0.000246957	365.263	-0.00808934	648.341	-0.00219203		1058.81	-4.05388e-06	3115.95	0.00323394	2753.03	0.000880591		1582.59	-0.00116486	979.88	0.00210574	2187.69	0.00133817
535.853	0.000151088	365.263	-0.00848823	648.341	-0.00259013		1058.75	-0.000329442	3115.95	0.00291005	2776.29	0.00120559		1582.59	-0.0014895	979.88	0.0017811	2210.9	0.00230984
535.865	-0.000246957	365.263	-0.00888712	653.198	-0.00179303		1058.7	-0.00065483	3139.16	0.00323358	2776.24	0.000880947		1582.59	-0.00181414	979.88	0.00145646	2210.9	0.00198595
540.671	0.000151088	370.101	-0.00848823	653.198	-0.00219113		1058.65	-0.000980218	3139.16	0.00290969	2799.5	0.00120594		1605.77	-0.00116522	979.88	0.00113182	2210.9	0.00166206
540.682	-0.000246957	370.101	-0.00888712	658.055	-0.00179213		1058.59	-0.00130561	3162.37	0.00323323	2799.44	0.000881302		1605.77	-0.00148985	979.88	0.000807186	2210.9	0.00133817
545.488	0.000151088	370.101	-0.00928601	658.055	-0.00219023		1058.54	-0.00163099	3162.37	0.00290934	2822.7	0.0012063		1605.77	-0.00181449	979.88	0.000482549	2234.1	0.00166206
545.5	-0.000246957	374.938	-0.00848823	662.912	-0.00218932		1058.49	-0.00195638	3185.57	0.00323287	2822.65	0.000881657		1628.95	-0.00116557	1003.06	0.00275501	2234.1	0.00133817
550.305	0.000151088	374.938	-0.00888712	662.912	-0.00258742		1058.43	-0.00228177	3185.57	0.00290898	2845.91	0.00120665		1628.95	-0.00149021	1003.06	0.00243037	2257.31	0.00133817
550.317	-0.000246957	374.938	-0.00928601	667.769	-0.00218842		1058.38	-0.00260716	3208.78	0.00323252	2845.85	0.000882012		1628.95	-0.00181485	1003.06	0.00210574	2280.52	0.00133817
555.122	0.000151088	379.776	-0.00808934	667.769	-0.00258652		1058.32	-0.00293255	3208.78	0.00290863	2869.11	0.00120701		1652.13	-0.00149056	1003.06	0.0017811	2303.72	0.00133817
555.134	-0.000246957	379.776	-0.00848823	672.626	-0.00178942		1082.07	0.00032169	3231.98	0.00323217	2869.06	0.000882367		1652.13	-0.0018152	1003.06	0.00145646	2326.93	0.00133817
559.939	0.000151088	379.776	-0.00888712	672.626	-0.00218752		1082.01	-3.69787e-06	3255.19	0.00323181	2892.32	0.00120736		1652.13	-0.00213984	1003.06	0.00113182	2350.14	0.00133817
559.951	-0.000246957	384.613	-0.00808934	677.483	-0.00178852		1081.96	-0.000329086	3278.4	0.00355535	2892.27	0.000882723		1675.32	-0.00149092	1003.06	0.000807186	2373.34	0.00133817
564.756	0.000151088	384.613	-0.00848823	677.483	-0.00218661		1081.91	-0.000654474	3278.4	0.00323146	2915.53	0.00120772		1675.32	-0.00181556	1003.06	0.000482549	2396.55	0.00133817
564.768	-0.000246957	384.613	-0.00888712	682.34	-0.00178761		1081.85	-0.000979862	3278.4	0.00290757	2915.47	0.000883078		1675.32	-0.00214019	1026.24	0.00275501	2419.76	0.00133817
569.574	0.000151088	384.613	-0.00928601	682.34	-0.00218571		1081.8	-0.00130525	3301.6	0.00355499	2938.73	0.00120807		1698.5	-0.00149127	1026.24	0.00243037	2419.76	0.00101428
569.585	-0.000246957	389.451	-0.00848823	687.197	-0.00178671		1081.75	-0.00163064	3301.6	0.0032311	2938.68	0.000883433		1698.5	-0.00181591	1026.24	0.00210574	2419.76	0.000690388
574.391	0.000151088	389.451	-0.00888712	687.197	-0.00218481		1081.69	-0.00195603	3301.6	0.00290721	2961.94	0.00120843		1698.5	-0.00214055	1026.24	0.0017811	2419.76	0.000366497
574.403	-0.000246957	389.451	-0.00928601	692.054	-0.00178581		1081.64	-0.00228141	3324.81	0.00355464	2961.89	0.000883788		1721.68	-0.00149163	1026.24	0.00145646	2442.96	0.00133817
579.208	0.000151088	394.288	-0.00808934	692.054	-0.00218391		1081.58	-0.0026068	3324.81	0.00323075	2985.15	0.00120878		1721.68	-0.00181627	1026.24	0.00113182	2442.96	0.00101428
579.22	-0.000246957	394.288	-0.00848823	696.911	-0.002183		1081.53	-0.00293219	3348.02	0.00355428	2985.09	0.000884143		1744.86	-0.00149198	1026.24	0.000807186	2442.96	0.000690388
584.025	0.000151088	394.288	-0.00888712	701.767	-0.0021821		1105.01	-0.00130489	3348.02	0.00323039	3008.35	0.00120914		1744.86	-0.00181662	1026.24	0.000482549	2442.96	0.000366497
584.037	-0.000246957	394.288	-0.00928601	701.767	-0.0025802		1104.95	-0.00163028	3371.22	0.00355393	3008.3	0.000884498		1768.04	-0.00149234	1049.42	0.00210574	2466.17	0.00133817
588.842	0.000151088	399.126	-0.00808934	706.624	-0.0021812		1104.9	-0.00195567	3371.22	0.00323004	3031.56	0.00120949		1768.04	-0.00181697	1049.42	0.0017811	2466.17	0.00101428
588.854	-0.000246957	399.126	-0.00848823	706.624	-0.0025793		1104.84	-0.00228106	3394.43	0.00355358	3031.51	0.000884854		1768.04	-0.00214161	1049.42	0.00145646	2489.38	0.00133817
593.659	0.000151088	399.126	-0.00888712	711.481	-0.0021803		1104.79	-0.00260645	3394.43	0.00322968	3054.77	0.00120985		1791.22	-0.00116805	1049.42	0.00113182	2512.58	0.00133817
593.671	-0.000246957	399.126	-0.00928601	716.338	-0.00217939		1104.74	-0.00293184	3417.64	0.00355322	3054.71	0.000885209		1791.22	-0.00149269	1049.42	0.000807186	2535.79	0.00133817
598.477	0.000151088	403.963	-0.00848823	721.195	-0.00217849		1128.05	-0.0022807	3417.64	0.00322933	3077.97	0.0012102		1791.22	-0.00181733	1049.42	0.000482549	2535.79	0.00101428
598.488	-0.000246957	403.963	-0.00888712	726.052	-0.00177949		1128	-0.00260609	3440.84	0.00355287	3077.92	0.000885564		1814.4	-0.00149305	1072.61	0.00210574	2535.79	0.000690388
603.294	0.000151088	403.963	-0.00928601	726.052	-0.00217759		1151.31	-0.00195496	3440.84	0.00322898	3101.18	0.00121056		1814.4	-0.00181768	1072.61	0.0017811	2535.79	0.000366497
603.306	-0.000246957	408.8	-0.00808934	730.909	-0.00217668		1151.26	-0.00228035	3464.05	0.00355251	3101.13	0.000885919		1837.58	-0.00116876	1072.61	0.00145646	2559	0.00133817
608.111	0.000151088	408.8	-0.00848823	735.766	-0.00177768		1174.57	-0.00162921	3464.05	0.00322862	3124.39	0.00121091		1837.58	-0.0014934	1072.61	0.00113182	2559	0.00101428
608.123	-0.000246957	408.8	-0.00888712	735.766	-0.00217578		1174.52	-0.0019546	3487.26	0.00355216	3124.33	0.000886274		1837.58	-0.00181804	1072.61	0.000807186	2559	0.000690388
612.928	0.000151088	408.8	-0.00928601	735.766	-0.00257388		1197.78	-0.00162886	3487.26	0.00322827	3147.59	0.00121127		1860.76	-0.00116912	1095.79	0.00210574	2559	0.000366497
612.94	-0.000246957	413.638	-0.00808934	740.623	-0.00137868		1221.04	-0.00130311	3510.46	0.0035518	3147.54	0.00088663		1860.76	-0.00149376	1095.79	0.0017811	2582.2	0.00133817
617.745	0.000151088	413.638	-0.00848823	740.623	-0.00177678		1220.99	-0.0016285	3510.46	0.00322791	3170.8	0.00121162		1860.76	-0.00181839	1095.79	0.00145646	2582.2	0.00101428
617.757	-0.000246957	413.638	-0.00888712	740.623	-0.00217488		1220.93	-0.00195389	3533.67	0.00355145	3170.75	0.000886985		1883.95	-0.00116947	1095.79	0.00113182	2582.2	0.000690388
622.563	0.000151088	413.638	-0.00928601	745.48	-0.00137778		1220.88	-0.00227928	3533.67	0.00322756	3194.01	0.00121198		1883.95	-0.00149411	1118.97	0.00243037	2582.2	0.000366497
622.574	-0.000246957	418.475	-0.00848823	745.48	-0.00177588		1220.82	-0.00260467	3556.88	0.0035511	3193.95	0.00088734		1883.95	-0.00181875	1118.97	0.00210574	2605.41	0.00133817
627.38	0.000151088	418.475	-0.00888712	750.337	-0.00177497		1244.19	-0.00162815	3556.88	0.0032272	3217.21	0.00121233		1907.13	-0.00116983	1118.97	0.0017811	2605.41	0.00101428
627.391	-0.000246957	418.475	-0.00928601	750.337	-0.00217307		1244.14	-0.00195353	3580.08	0.00355074	3217.16	0.000887695		1907.13	-0.00149447	1118.97	0.00145646	2605.41	0.000690388
632.197	0.000151088	423.313	-0.00808934	755.194	-0.00177407		1244.08	-0.00227892	3580.08	0.00322685	3240.42	0.00121269		1907.13	-0.0018191	1118.97	0.00113182	2628.62	0.00133817
632.209	-0.000246957	423.313	-0.00848823	755.194	-0.00217217		1244.03	-0.00260431	3603.29	0.00355039	3240.37	0.00088805		1930.31	-0.000845546	1142.15	0.00275501	2628.62	0.00101428
637.014	0.000151088	423.313	-0.00888712	760.051	-0.00177317		1243.98	-0.0029297	3603.29	0.0032265	3263.63	0.00121304		1930.31	-0.00117018	1142.15	0.00243037	2628.62	0.000690388
637.026	-0.000246957	428.15	-0.00808934	760.051	-0.00217127		1267.18	-0.00292934	3626.5	0.00355003	3263.57	0.000888405		1930.31	-0.00149482	1142.15	0.00210574	2651.82	0.00101428
641.831	0.000151088	428.15	-0.00848823	764.908	-0.00177227		1290.39	-0.00292899	3626.5	0.00322614	3286.83	0.0012134		1930.31	-0.00181946	1142.15	0.0017811	2651.82	0.000690388
641.843	-0.000246957	428.15	-0.00888712	769.765	-0.00177136		1313.6	-0.00292863	3649.7	0.00354968	3286.78	0.000888761		1953.49	-0.0008459	1142.15	0.00145646	2651.82	0.000366497
646.648	0.000151088	428.15	-0.00928601	774.622	-0.00137236		1336.8	-0.00292828	3649.7	0.00322579	3310.04	0.00121375		1953.49	-0.00117054	1142.15	0.00113182	2675.03	0.00133817
646.66	-0.000246957	432.988	-0.00848823	774.622	-0.00177046		1360.28	-0.00130098	3672.91	0.00354932	3309.99	0.000889116		1953.49	-0.00149518	1165.33	0.00243037	2675.03	0.00101428
651.466	0.000151088	432.988	-0.00888712	779.479	-0.00176956		1360.22	-0.00162637	3672.91	0.00322543	3333.25	0.00121411		1953.49	-0.00181981	1165.33	0.00210574	2675.03	0.000690388
651.477	-0.000246957	432.988	-0.00928601	784.336	-0.00176866		1360.17	-0.00195175	3696.12	0.00354897	3333.19	0.000889471		1976.67	-0.000846255	1165.33	0.0017811	2675.03	0.000366497
656.283	0.000151088	437.825	-0.00808934	789.193	-0.00176775		1360.12	-0.00227714	3696.12	0.00322508	3356.45	0.00121446		1976.67	-0.00117089	1165.33	0.00145646	2698.23	0.00133817
656.294	-0.000246957	437.825	-0.00848823	794.05	-0.00136875		1360.06	-0.00260253	3719.32	0.00354862	3356.4	0.000889826		1976.67	-0.00149553	1165.33	0.00113182	2698.23	0.00101428
661.1	0.000151088	437.825	-0.00888712	794.05	-0.00176685		1360.01	-0.00292792	3719.32	0.00322472	3379.66	0.00121482		1976.67	-0.00182017	1188.51	0.00210574	2698.23	0.000690388
661.112	-0.000246957	442.663	-0.00808934	798.907	-0.00136785		1383.75	0.000326318	3742.53	0.00354826	3379.61	0.000890181		1999.85	-0.00117125	1188.51	0.0017811	2698.23	0.000366497
665.917	0.000151088	442.663	-0.00848823	798.907	-0.00176595		1383.7	9.30186e-07	3742.53	0.00322437	3402.87	0.00121517		1999.85	-0.00149589	1188.51	0.00145646	2721.44	0.00133817
665.929	-0.000246957	442.663	-0.00888712	803.764	-0.00176504		1383.65	-0.000324458	3765.73	0.00354791	3402.81	0.000890537		1999.85	-0.00182052	1188.51	0.00113182	2721.44	0.00101428
670.734	0.000151088	442.663	-0.00928601	808.621	-0.00176414		1383.59	-0.000649846	3765.73	0.00322402	3426.07	0.00121553		1999.85	-0.00214516	1211.69	0.00243037	2721.44	0.000690388
670.746	-0.000246957	447.5	-0.00848823	813.478	-0.00176324		1383.54	-0.000975234	3788.94	0.00354755	3426.02	0.000890892		2023.03	-0.00149624	1211.69	0.00210574	2721.44	0.000366497
675.551	0.000151088	447.5	-0.00888712	813.478	-0.00216134		1383.48	-0.00130062	3788.94	0.00322366	3449.28	0.00121589		2023.03	-0.00182088	1211.69	0.0017811	2744.65	0.00133817
675.563	-0.000246957	447.5	-0.00928601	818.334	-0.00216044		1383.43	-0.00162601	3812.15	0.0035472	3449.23	0.000891247		2023.03	-0.00214552	1211.69	0.00145646	2744.65	0.00101428
680.369	0.000151088	452.337	-0.00808934	823.191	-0.00215953		1383.38	-0.0019514	3812.15	0.00322331	3472.49	0.00121624		2046.21	-0.00149659	1211.69	0.00113182	2744.65	0.000690388
680.38	-0.000246957	452.337	-0.00848823	823.191	-0.00255763		1383.32	-0.00227679	3835.35	0.00354684	3472.43	0.000891602		2046.21	-0.00182123	1234.87	0.00275501	2767.85	0.00133817
685.186	0.000151088	452.337	-0.00888712	828.048	-0.00215863		1383.27	-0.00260217	3835.35	0.00322295	3495.69	0.0012166		2046.21	-0.00214587	1234.87	0.00243037	2767.85	0.00101428
685.198	-0.000246957	457.175	-0.00848823	828.048	-0.00255673		1383.22	-0.00292756	3858.56	0.00354649	3495.64	0.000891957		2069.39	-0.00117231	1234.87	0.00210574	2767.85	0.000690388
689.991	0.000549133	457.175	-0.00888712	832.905	-0.00215773		1406.96	0.000326674	3858.56	0.0032226	3518.9	0.00121695		2069.39	-0.00149695	1234.87	0.0017811	2791.06	0.00133817
690.003	0.000151088	462.012	-0.00888712	837.762	-0.00215682		1406.91	1.28619e-06	3881.77	0.00354613	3518.85	0.000892313		2069.39	-0.00182159	1234.87	0.00145646	2791.06	0.00101428
690.015	-0.000246957	462.012	-0.00928601	842.619	-0.00215592		1406.85	-0.000324102	3881.77	0.00322224	3542.11	0.00121731		2092.58	-0.000848029	1234.87	0.00113182	2791.06	0.000690388
694.808	0.000549133	466.85	-0.00848823	847.476	-0.00175692		1406.8	-0.00064949	3904.97	0.00354578	3542.05	0.000892668		2092.58	-0.00117267	1258.05	0.00210574	2791.06	0.000366497
694.82	0.000151088	466.85	-0.00888712	847.476	-0.00215502		1406.74	-0.000974878	3904.97	0.00322189	3565.31	0.00121766		2092.58	-0.0014973	1258.05	0.0017811	2814.27	0.00101428
694.832	-0.000246957	466.85	-0.00928601	852.333	-0.00175602		1406.69	-0.00130027	3928.18	0.00354543	3565.26	0.000893023		2092.58	-0.00182194	1258.05	0.00145646	2814.27	0.000690388
699.637	0.000151088	466.85	-0.0096849	852.333	-0.00215412		1406.64	-0.00162565	3928.18	0.00322153	3588.52	0.00121802		2115.76	-0.000848384	1258.05	0.00113182	2814.27	0.000366497
699.649	-0.000246957	471.687	-0.00808934	857.19	-0.00175511		1406.58	-0.00195104	3951.39	0.00354507	3588.47	0.000893378		2115.76	-0.00117302	1281.24	0.00210574	2837.47	0.00101428
704.454	0.000151088	471.687	-0.00848823	857.19	-0.00215321		1406.53	-0.00227643	3951.39	0.00322118	3611.73	0.00121837		2115.76	-0.00149766	1281.24	0.0017811	2837.47	0.000690388
704.466	-0.000246957	471.687	-0.00888712	862.047	-0.00215231		1406.48	-0.00260182	3974.59	0.00354472	3611.67	0.000893733		2115.76	-0.0018223	1281.24	0.00145646	2837.47	0.000366497
709.272	0.000151088	476.525	-0.00848823	862.047	-0.00255041		1406.42	-0.00292721	3974.59	0.00322083	3634.93	0.00121873		2138.94	-0.00117338	1281.24	0.00113182	2860.68	0.00133817
709.283	-0.000246957	476.525	-0.00888712	866.904	-0.00215141		1429.63	-0.00292685	3997.8	0.00354436	3634.88	0.000894088		2138.94	-0.00149801	1304.42	0.00210574	2860.68	0.00101428
714.089	0.000151088	476.525	-0.00928601	871.761	-0.00175241		1452.84	-0.0029265	3997.8	0.00322047	3658.14	0.00121908		2138.94	-0.00182265	1304.42	0.0017811	2860.68	0.000690388
714.101	-0.000246957	481.362	-0.00848823	871.761	-0.00215051		1476.04	-0.00292614	4021.01	0.00354401	3658.08	0.000894444		2138.94	-0.00214729	1304.42	0.00145646	2860.68	0.000366497
718.894	0.000549133	481.362	-0.00888712	876.618	-0.0017515		1499.25	-0.00292578	4021.01	0.00322012	3681.34	0.00121944		2162.12	-0.00149837	1304.42	0.00113182	2883.89	0.00133817
718.906	0.000151088	481.362	-0.00928601	876.618	-0.0021496		1522.72	-0.00129849	4044.21	0.00354365	3681.29	0.000894799		2162.12	-0.00182301	1327.6	0.00210574	2883.89	0.00101428
718.918	-0.000246957	481.362	-0.0096849	881.475	-0.0021487		1522.67	-0.00162387	4044.21	0.00321976	3704.55	0.00121979		2162.12	-0.00214764	1327.6	0.0017811	2883.89	0.000690388
723.723	0.000151088	486.199	-0.00808934	886.332	-0.0021478		1522.62	-0.00194926	4067.42	0.0035433	3704.5	0.000895154		2185.3	-0.00149872	1327.6	0.00145646	2907.09	0.00133817
723.735	-0.000246957	486.199	-0.00848823	886.332	-0.0025459		1522.56	-0.00227465	4067.42	0.00321941	3727.76	0.00122015		2185.3	-0.00182336	1327.6	0.00113182	2907.09	0.00101428
728.54	0.000151088	486.199	-0.00888712	891.189	-0.00214689		1522.51	-0.00260004	4090.63	0.00354295	3727.7	0.000895509		2185.3	-0.002148	1350.78	0.00210574	2907.09	0.000690388
728.552	-0.000246957	491.037	-0.00848823	891.189	-0.00254499		1522.46	-0.00292543	4090.63	0.00321905	3750.96	0.0012205		2208.48	-0.00149908	1350.78	0.0017811	2930.3	0.00133817
733.358	0.000151088	491.037	-0.00888712	896.046	-0.00214599		1546.2	0.00032881	4113.83	0.00354259	3750.91	0.000895864		2208.48	-0.00182372	1350.78	0.00145646	2930.3	0.00101428
733.369	-0.000246957	491.037	-0.00928601	896.046	-0.00254409		1546.15	3.42222e-06	4113.83	0.0032187	3774.17	0.00122086		2231.66	-0.000850158	1350.78	0.00113182	2930.3	0.000690388
738.175	0.000151088	495.874	-0.00808934	900.903	-0.00174699		1546.09	-0.000321966	4137.04	0.00354224	3774.12	0.00089622		2231.66	-0.0011748	1350.78	0.000807186	2930.3	0.000366497
738.186	-0.000246957	495.874	-0.00848823	900.903	-0.00214509		1546.04	-0.000647354	4137.04	0.00321835	3797.38	0.00122121		2231.66	-0.00149943	1350.78	0.000482549	2953.51	0.00133817
742.992	0.000151088	495.874	-0.00888712	905.76	-0.00174609		1545.98	-0.000972742	4160.25	0.00354188	3797.32	0.000896575		2231.66	-0.00182407	1373.96	0.00243037	2953.51	0.00101428
743.004	-0.000246957	495.874	-0.00928601	905.76	-0.00214419		1545.93	-0.00129813	4160.25	0.00321799	3820.58	0.00122157		2254.84	-0.000525875	1373.96	0.00210574	2953.51	0.000690388
747.809	0.000151088	500.712	-0.00808934	910.617	-0.00174518		1545.88	-0.00162352	4183.45	0.00354153	3820.53	0.00089693		2254.84	-0.000850513	1373.96	0.0017811	2953.51	0.000366497
747.821	-0.000246957	500.712	-0.00848823	910.617	-0.00214328		1545.82	-0.00194891	4183.45	0.00321764	3843.79	0.00122192		2254.84	-0.00117515	1373.96	0.00145646	2976.71	0.00133817
752.626	0.000151088	500.712	-0.00888712	915.474	-0.00214238		1545.77	-0.00227429	4206.66	0.00354117	3843.74	0.000897285		2254.84	-0.00149979	1373.96	0.00113182	2976.71	0.00101428
752.638	-0.000246957	500.712	-0.00928601	915.474	-0.00254048		1545.72	-0.00259968	4206.66	0.00321728	3867	0.00122228		2254.84	-0.00182443	1373.96	0.000807186	2976.71	0.000690388
757.443	0.000151088	505.549	-0.00848823	920.331	-0.00253958		1545.66	-0.00292507	4229.86	0.00354082	3866.94	0.00089764		2278.03	-0.000850868	1397.14	0.00275501	2976.71	0.000366497
757.455	-0.000246957	505.549	-0.00888712	920.331	-0.00293768		1569.41	0.000329166	4229.86	0.00321693	3890.2	0.00122263		2278.03	-0.00117551	1397.14	0.00243037	2999.92	0.00133817
762.261	0.000151088	505.549	-0.00928601	925.188	-0.00253868		1569.35	3.77822e-06	4253.07	0.00321657	3890.15	0.000897995		2278.03	-0.00150014	1397.14	0.00210574	2999.92	0.00101428
762.272	-0.000246957	510.387	-0.00808934	925.188	-0.00293677		1569.14	-0.00129777	4276.28	0.00321622	3913.41	0.00122299		2301.21	-0.000851222	1397.14	0.0017811	3023.13	0.00133817
767.078	0.000151088	510.387	-0.00848823	930.045	-0.00253777		1569.08	-0.00162316	4299.48	0.00353976	3913.36	0.000898351		2301.21	-0.00117586	1397.14	0.00145646	3023.13	0.00101428
767.089	-0.000246957	510.387	-0.00888712	930.045	-0.00293587		1569.03	-0.00194855	4299.48	0.00321586	3936.62	0.00122334		2301.21	-0.0015005	1397.14	0.00113182	3023.13	0.000690388
771.895	0.000151088	510.387	-0.00928601	934.902	-0.00253687		1568.98	-0.00227394	4299.48	0.00289197	3936.56	0.000898706		2301.21	-0.00182514	1420.32	0.00275501	3023.13	0.000366497
771.907	-0.000246957	515.224	-0.00808934	934.902	-0.00293497		1568.92	-0.00259933	4322.69	0.0035394	3959.82	0.0012237		2324.39	-0.00117621	1420.32	0.00243037	3046.33	0.00133817
776.712	0.000151088	515.224	-0.00848823	939.758	-0.00253597		1592.56	4.13423e-06	4322.69	0.00321551	3959.77	0.000899061		2324.39	-0.00150085	1420.32	0.00210574	3046.33	0.00101428
776.724	-0.000246957	515.224	-0.00888712	944.615	-0.00253506		1592.5	-0.000321254	4322.69	0.00289162	3983.03	0.00122405		2324.39	-0.00182549	1420.32	0.0017811	3046.33	0.000690388
781.529	0.000151088	515.224	-0.00928601	949.472	-0.00253416		1615.71	-0.000320898	4345.9	0.00321516	3982.98	0.000899416		2347.57	-0.000851932	1420.32	0.00145646	3046.33	0.000366497
781.541	-0.000246957	520.062	-0.00848823	954.329	-0.00253326		1638.92	-0.000320542	4369.1	0.0032148	4006.24	0.00122441		2347.57	-0.00117657	1420.32	0.00113182	3069.54	0.00133817
786.346	0.000151088	520.062	-0.00888712	954.329	-0.00293136		1638.86	-0.00064593	4392.31	0.00321445	4006.18	0.000899771		2347.57	-0.00150121	1420.32	0.000807186	3069.54	0.00101428
786.358	-0.000246957	520.062	-0.00928601	959.186	-0.00253236		1662.07	-0.000645574	4415.52	0.00321409	4029.44	0.00122476		2347.57	-0.00182584	1443.5	0.00210574	3069.54	0.000690388
791.164	0.000151088	524.899	-0.00808934	959.186	-0.00293046		1662.02	-0.000970962	4438.72	0.00321374	4029.39	0.000900127		2370.75	-0.000852287	1443.5	0.0017811	3069.54	0.000366497
791.175	-0.000246957	524.899	-0.00848823	964.043	-0.00253145		1685.38	5.55825e-06	4461.93	0.00321338	4052.65	0.00122512		2370.75	-0.00117692	1443.5	0.00145646	3092.75	0.00133817
795.981	0.000151088	524.899	-0.00888712	964.043	-0.00292955		1685.33	-0.00031983	4485.14	0.00321303	4052.6	0.000900482		2370.75	-0.00150156	1443.5	0.00113182	3092.75	0.00101428
795.993	-0.000246957	529.736	-0.00808934	968.9	-0.00253055		1685.28	-0.000645218	4508.34	0.00321268	4075.86	0.00122548		2370.75	-0.0018262	1443.5	0.000807186	3092.75	0.000690388
800.798	0.000151088	529.736	-0.00848823	968.9	-0.00292865		1685.22	-0.000970606	4531.55	0.00321232	4075.8	0.000900837		2393.93	-0.00117728	1443.5	0.000482549	3092.75	0.000366497
800.81	-0.000246957	529.736	-0.00888712	973.757	-0.00252965		1685.17	-0.00129599	4554.76	0.00321197	4099.06	0.00122583		2393.93	-0.00150192	1466.68	0.00243037	3115.95	0.00133817
805.615	0.000151088	534.574	-0.00808934	973.757	-0.00292775		1685.12	-0.00162138	4577.96	0.00321161	4099.01	0.000901192		2393.93	-0.00182655	1466.68	0.00210574	3115.95	0.00101428
805.627	-0.000246957	534.574	-0.00848823	978.614	-0.00252875		1685.06	-0.00194677	4601.17	0.00321126	4122.27	0.00122619		2393.93	-0.00215119	1466.68	0.0017811	3115.95	0.000690388
810.432	0.000151088	534.574	-0.00888712	983.471	-0.00252784		1685.01	-0.00227216	4624.38	0.0032109	4122.22	0.000901547		2417.11	-0.00117763	1466.68	0.00145646	3115.95	0.000366497
810.444	-0.000246957	534.574	-0.00928601	988.328	-0.00252694		1684.96	-0.00259755	4647.58	0.00321055	4145.48	0.00122654		2417.11	-0.00150227	1466.68	0.00113182	3139.16	0.00133817
815.249	0.000151088	539.411	-0.00769045	993.185	-0.00212794		1684.9	-0.00292294	4670.79	0.00321019	4145.42	0.000901902		2417.11	-0.00182691	1466.68	0.000807186	3139.16	0.00101428
815.261	-0.000246957	539.411	-0.00808934	993.185	-0.00252604		1708.59	5.91425e-06	4694	0.00353373	4168.68	0.0012269		2440.29	-0.00117799	1489.87	0.00275501	3139.16	0.000690388
820.067	0.000151088	539.411	-0.00848823	998.042	-0.00212704		1708.54	-0.000319474	4694	0.00320984	4168.63	0.000902258		2440.29	-0.00150263	1489.87	0.00243037	3139.16	0.000366497
820.078	-0.000246957	539.411	-0.00888712	998.042	-0.00252513		1708.48	-0.000644862	4694	0.00288595	4191.89	0.00122725		2440.29	-0.00182726	1489.87	0.00210574	3162.37	0.00133817
824.884	0.000151088	544.249	-0.00808934	1002.9	-0.00212613		1708.43	-0.00097025	4717.2	0.00353338	4191.84	0.000902613		2463.47	-0.00117834	1489.87	0.0017811	3162.37	0.00101428
824.896	-0.000246957	549.086	-0.00808934	1002.9	-0.00252423		1708.38	-0.00129564	4717.2	0.00320949	4215.1	0.00122761		2463.47	-0.00150298	1489.87	0.00145646	3162.37	0.000690388
829.701	0.000151088	549.086	-0.00848823	1007.76	-0.00212523		1708.32	-0.00162103	4717.2	0.00288559	4215.04	0.000902968		2486.66	-0.000854061	1489.87	0.00113182	3185.57	0.00133817
829.713	-0.000246957	549.086	-0.00888712	1007.76	-0.00252333		1708.27	-0.00194641	4740.41	0.00320913	4238.3	0.00122796		2486.66	-0.0011787	1513.05	0.00275501	3185.57	0.00101428
834.518	0.000151088	549.086	-0.00928601	1012.61	-0.00212433		1708.22	-0.0022718	4763.61	0.00353267	4238.25	0.000903323		2486.66	-0.00150334	1513.05	0.00243037	3185.57	0.000690388
834.53	-0.000246957	553.924	-0.00808934	1012.61	-0.00252243		1708.16	-0.00259719	4763.61	0.00320878	4261.51	0.00122832		2486.66	-0.00182797	1513.05	0.00210574	3208.78	0.00133817
839.335	0.000151088	553.924	-0.00848823	1017.47	-0.00212342		1708.11	-0.00292258	4786.82	0.00353231	4261.46	0.000903678		2509.84	-0.000854416	1513.05	0.0017811	3208.78	0.00101428
839.347	-0.000246957	553.924	-0.00888712	1017.47	-0.00252152		1731.58	-0.00129528	4786.82	0.00320842	4284.72	0.00122867		2509.84	-0.00117905	1513.05	0.00145646	3208.78	0.000690388
844.152	0.000151088	553.924	-0.00928601	1022.33	-0.00212252		1731.53	-0.00162067	4810.03	0.00353196	4284.66	0.000904034		2509.84	-0.00150369	1513.05	0.00113182	3208.78	0.000366497
844.164	-0.000246957	558.761	-0.00769045	1022.33	-0.00252062		1731.48	-0.00194606	4810.03	0.00320807	4307.92	0.00122903		2509.84	-0.00182833	1513.05	0.000807186	3231.98	0.00133817
848.97	0.000151088	558.761	-0.00808934	1027.18	-0.00212162		1731.42	-0.00227145	4833.23	0.00353161	4307.87	0.000904389		2533.02	-0.000530133	1536.23	0.00275501	3231.98	0.00101428
848.981	-0.000246957	558.761	-0.00848823	1027.18	-0.00251972		1731.37	-0.00259683	4833.23	0.00320771	4331.13	0.00122938		2533.02	-0.00085477	1536.23	0.00243037	3231.98	0.000690388
853.787	0.000151088	558.761	-0.00888712	1032.04	-0.00212072		1731.32	-0.00292222	4856.44	0.00353125	4331.08	0.000904744		2533.02	-0.00117941	1536.23	0.00210574	3231.98	0.000366497
853.799	-0.000246957	563.599	-0.00808934	1032.04	-0.00251882		1754.52	-0.00292187	4856.44	0.00320736	4354.34	0.00122974		2533.02	-0.00150405	1536.23	0.0017811	3255.19	0.00133817
858.604	0.000151088	563.599	-0.00848823	1036.9	-0.00211981		1777.73	-0.00292151	4879.65	0.0035309	4354.28	0.000905099		2533.02	-0.00182868	1536.23	0.00145646	3255.19	0.00101428
858.616	-0.000246957	563.599	-0.00888712	1036.9	-0.00251791		1800.94	-0.00292115	4879.65	0.00320701	4377.54	0.00123009		2556.2	-0.000530488	1536.23	0.00113182	3255.19	0.000690388
863.421	0.000151088	568.436	-0.00808934	1041.75	-0.00211891		1824.14	-0.0029208	4902.85	0.00353054	4377.49	0.000905454		2556.2	-0.000855125	1536.23	0.000807186	3255.19	0.000366497
863.433	-0.000246957	568.436	-0.00848823	1041.75	-0.00251701		1847.62	-0.0012935	4902.85	0.00320665	4400.75	0.00123045		2556.2	-0.00117976	1536.23	0.000482549	3278.4	0.00133817
868.238	0.000151088	568.436	-0.00888712	1046.61	-0.00251611		1847.56	-0.00161889	4926.06	0.00353019	4400.7	0.00090581		2556.2	-0.0015044	1559.41	0.00243037	3278.4	0.00101428
868.25	-0.000246957	568.436	-0.00928601	1051.47	-0.0025152		1847.51	-0.00194428	4926.06	0.0032063	4423.96	0.0012308		2579.38	-0.000530842	1559.41	0.00210574	3278.4	0.000690388
873.056	0.000151088	573.273	-0.00769045	1051.47	-0.0029133		1847.46	-0.00226967	4949.27	0.00320594	4423.9	0.000906165		2579.38	-0.00085548	1559.41	0.0017811	3278.4	0.000366497
873.067	-0.000246957	573.273	-0.00808934	1056.33	-0.0025143		1847.4	-0.00259505	4972.47	0.00352948	4447.16	0.00123116		2579.38	-0.00118012	1559.41	0.00145646	3301.6	0.00133817
877.873	0.000151088	573.273	-0.00848823	1056.33	-0.0029124		1847.35	-0.00292044	4972.47	0.00320559	4447.11	0.00090652		2579.38	-0.00150476	1559.41	0.00113182	3301.6	0.00101428
877.884	-0.000246957	573.273	-0.00888712	1061.18	-0.0025134		1870.82	-0.00129315	4995.68	0.00352912	4470.37	0.00123151		2602.56	-0.000855835	1559.41	0.000807186	3301.6	0.000690388
882.69	0.000151088	578.111	-0.00769045	1066.04	-0.0025125		1870.77	-0.00161853	4995.68	0.00320523	4470.32	0.000906875		2602.56	-0.00118047	1559.41	0.000482549	3324.81	0.00133817
882.702	-0.000246957	578.111	-0.00808934	1070.9	-0.00251159		1870.72	-0.00194392	5018.89	0.00352877	4493.58	0.00123187		2602.56	-0.00150511	1582.59	0.00210574	3348.02	0.00133817
887.507	0.000151088	578.111	-0.00848823	1075.75	-0.00251069		1870.66	-0.00226931	5018.89	0.00320488	4493.52	0.00090723		2625.74	-0.00085619	1582.59	0.0017811	3371.22	0.00133817
887.519	-0.000246957	578.111	-0.00888712	1075.75	-0.00290879		1870.61	-0.0025947	5042.09	0.00320452	4516.78	0.00123222		2625.74	-0.00118083	1582.59	0.00145646	3371.22	0.00101428
892.324	0.000151088	582.948	-0.00769045	1080.61	-0.00290789		1870.55	-0.00292009	5065.3	0.00352806	4516.73	0.000907585		2625.74	-0.00150546	1582.59	0.00113182	3394.43	0.00133817
892.336	-0.000246957	582.948	-0.00808934	1080.61	-0.00330599		1893.98	-0.00161818	5065.3	0.00320417	4539.99	0.00123258		2648.92	-0.00118118	1582.59	0.000807186	3394.43	0.00101428
897.141	0.000151088	582.948	-0.00848823	1085.47	-0.00290698		1893.92	-0.00194357	5065.3	0.00288028	4539.93	0.000907941		2648.92	-0.00150582	1582.59	0.000482549	3394.43	0.000690388
897.153	-0.000246957	582.948	-0.00888712	1085.47	-0.00330508		1893.87	-0.00226895	5088.51	0.00352771	4563.19	0.00123293		2672.1	-0.00118154	1605.77	0.00210574	3394.43	0.000366497
901.959	0.000151088	582.948	-0.00928601	1090.32	-0.00250798		1917.08	-0.0022686	5088.51	0.00320382	4563.14	0.000908296		2672.1	-0.00150617	1605.77	0.0017811	3417.64	0.000690388
901.97	-0.000246957	587.786	-0.00769045	1090.32	-0.00290608		1917.02	-0.00259399	5088.51	0.00287992	4586.4	0.00123329		2672.1	-0.00183081	1605.77	0.00145646	3417.64	0.000366497
906.776	0.000151088	587.786	-0.00808934	1095.18	-0.00250708		1940.23	-0.00259363	5111.71	0.00352735	4586.35	0.000908651		2695.29	-0.00118189	1605.77	0.00113182	3440.84	0.000690388
906.787	-0.000246957	587.786	-0.00848823	1095.18	-0.00290518		1940.17	-0.00291902	5111.71	0.00320346	4609.61	0.00123364		2695.29	-0.00150653	1628.95	0.00210574	3440.84	0.000366497
911.593	0.000151088	587.786	-0.00888712	1100.04	-0.00250618		1940.12	-0.00324441	5134.92	0.00320311	4609.55	0.000909006		2695.29	-0.00183117	1628.95	0.0017811	3464.05	0.000690388
911.605	-0.000246957	592.623	-0.00769045	1100.04	-0.00290428		1963.33	-0.00324405	5158.13	0.00320275	4632.81	0.001234		2718.47	-0.000857609	1628.95	0.00145646	3464.05	0.000366497
916.41	0.000151088	592.623	-0.00808934	1104.9	-0.00250527		1963.27	-0.00356944	5181.33	0.0032024	4632.76	0.000909361		2718.47	-0.00118225	1628.95	0.00113182	3487.26	0.000690388
916.422	-0.000246957	592.623	-0.00848823	1104.9	-0.00290337		1963.22	-0.00389483	5204.54	0.00320204	4656.02	0.00123435		2718.47	-0.00150688	1652.13	0.00275501	3487.26	0.000366497
921.227	0.000151088	592.623	-0.00888712	1109.75	-0.00250437		1986.86	-0.00129137	5227.75	0.00320169	4655.97	0.000909717		2741.65	-0.000857963	1652.13	0.00243037	3510.46	0.00101428
921.239	-0.000246957	597.461	-0.00808934	1109.75	-0.00290247		1986.8	-0.00161675	5250.95	0.00320134	4679.23	0.00123471		2741.65	-0.0011826	1652.13	0.00210574	3510.46	0.000690388
926.044	0.000151088	597.461	-0.00848823	1114.61	-0.00250347		1986.75	-0.00194214	5250.95	0.00287744	4679.17	0.000910072		2741.65	-0.00150724	1652.13	0.0017811	3510.46	0.000366497
926.056	-0.000246957	597.461	-0.00888712	1114.61	-0.00290157		1986.69	-0.00226753	5274.16	0.00352487	4702.43	0.00123507		2764.83	-0.000858318	1652.13	0.00145646	3533.67	0.00133817
930.862	0.000151088	597.461	-0.00928601	1119.47	-0.00290067		1986.64	-0.00259292	5274.16	0.00320098	4702.38	0.000910427		2764.83	-0.00118296	1652.13	0.00113182	3533.67	0.00101428
930.873	-0.000246957	602.298	-0.00769045	1124.32	-0.00289976		1986.48	-0.00356908	5274.16	0.00287709	4725.64	0.00123542		2764.83	-0.00150759	1652.13	0.000807186	3556.88	0.00133817
935.679	0.000151088	602.298	-0.00808934	1129.18	-0.00289886		1986.43	-0.00389447	5297.36	0.00320063	4725.59	0.000910782		2788.01	-0.000858673	1675.32	0.00275501	3580.08	0.00133817
935.691	-0.000246957	602.298	-0.00848823	1134.04	-0.00249986		1986.37	-0.00421986	5320.57	0.00320027	4748.85	0.00123578		2788.01	-0.00118331	1675.32	0.00243037	3580.08	0.00101428
940.496	0.000151088	602.298	-0.00888712	1134.04	-0.00289796		2010.33	0.00033593	5343.78	0.00319992	4748.79	0.000911137		2788.01	-0.00150795	1675.32	0.00210574	3603.29	0.00133817
940.508	-0.000246957	607.136	-0.00769045	1138.89	-0.00249896		2010.28	1.05423e-05	5343.78	0.00287603	4772.05	0.00123613		2811.19	-0.000859028	1675.32	0.0017811	3603.29	0.00101428
945.313	0.000151088	607.136	-0.00808934	1138.89	-0.00289705		2010.22	-0.000314846	5366.98	0.00319956	4772	0.000911492		2811.19	-0.00118367	1675.32	0.00145646	3603.29	0.000690388
945.325	-0.000246957	607.136	-0.00848823	1143.75	-0.00249805		2010.17	-0.000640234	5366.98	0.00287567	4795.26	0.00123649		2834.37	-0.000534745	1675.32	0.00113182	3603.29	0.000366497
950.13	0.000151088	611.973	-0.00808934	1148.61	-0.00249715		2010.12	-0.000965622	5390.19	0.00319921	4795.21	0.000911848		2834.37	-0.000859383	1675.32	0.000807186	3626.5	0.00101428
950.142	-0.000246957	611.973	-0.00848823	1153.46	-0.00249625		2010.06	-0.00129101	5390.19	0.00287532	4818.47	0.00123684		2834.37	-0.00118402	1675.32	0.000482549	3626.5	0.000690388
954.947	0.000151088	611.973	-0.00888712	1158.32	-0.00249534		2010.01	-0.0016164	5413.4	0.00319886	4818.41	0.000912203		2857.55	-0.0005351	1698.5	0.00243037	3626.5	0.000366497
954.959	-0.000246957	616.81	-0.00808934	1158.32	-0.00289344		2009.96	-0.00194179	5413.4	0.00287496	4841.67	0.0012372		2857.55	-0.000859737	1698.5	0.00210574	3649.7	0.00101428
959.765	0.000151088	616.81	-0.00848823	1163.18	-0.00249444		2009.9	-0.00226717	5436.6	0.0031985	4841.62	0.000912558		2857.55	-0.00118438	1698.5	0.0017811	3649.7	0.000690388
959.776	-0.000246957	616.81	-0.00888712	1163.18	-0.00289254		2009.85	-0.00259256	5436.6	0.00287461	4864.88	0.00123755		2857.55	-0.00150901	1698.5	0.00145646	3649.7	0.000366497
964.582	0.000151088	621.648	-0.00769045	1168.04	-0.00249354		2009.79	-0.00291795	5459.81	0.00319815	4864.83	0.000912913		2880.74	-0.000860092	1698.5	0.00113182	3672.91	0.00133817
964.594	-0.000246957	621.648	-0.00808934	1168.04	-0.00289164		2009.74	-0.00324334	5483.02	0.00319779	4888.09	0.00123791		2880.74	-0.00118473	1721.68	0.00210574	3672.91	0.00101428
969.399	0.000151088	626.485	-0.00769045	1172.89	-0.00249264		2009.69	-0.00356873	5506.22	0.00352133	4888.03	0.000913268		2880.74	-0.00150937	1721.68	0.0017811	3696.12	0.00133817
969.411	-0.000246957	626.485	-0.00808934	1172.89	-0.00289074		2009.63	-0.00389412	5506.22	0.00319744	4911.29	0.00123826		2880.74	-0.001834	1721.68	0.00145646	3719.32	0.00133817
974.216	0.000151088	626.485	-0.00848823	1177.75	-0.00288983		2009.58	-0.0042195	5506.22	0.00287355	4911.24	0.000913624		2903.92	-0.000211172	1721.68	0.00113182	3742.53	0.00133817
974.228	-0.000246957	626.485	-0.00888712	1182.61	-0.00288893		2009.53	-0.00454489	5529.43	0.00319708	4934.5	0.00123862		2903.92	-0.000535809	1744.86	0.00275501	3765.73	0.00133817
974.24	-0.000645002	631.323	-0.00808934	1187.46	-0.00288803		2033.48	1.08983e-05	5552.64	0.00319673	4934.45	0.000913979		2903.92	-0.000860447	1744.86	0.00243037	3788.94	0.00133817
979.033	0.000151088	631.323	-0.00848823	1192.32	-0.00288712		2033.43	-0.00031449	5575.84	0.00319637	4957.71	0.00123897		2903.92	-0.00118508	1744.86	0.00210574	3788.94	0.00101428
979.045	-0.000246957	631.323	-0.00888712	1197.18	-0.00248812		2033.38	-0.000639878	5575.84	0.00287248	4957.65	0.000914334		2903.92	-0.00150972	1744.86	0.0017811	3788.94	0.000690388
979.057	-0.000645002	636.16	-0.00769045	1197.18	-0.00288622		2033.32	-0.000965266	5599.05	0.00319602	4980.91	0.00123933		2903.92	-0.00183436	1744.86	0.00145646	3812.15	0.00133817
983.85	0.000151088	636.16	-0.00808934	1202.03	-0.00248722		2033.27	-0.00129065	5599.05	0.00287213	4980.86	0.000914689		2927.1	-0.000211527	1744.86	0.00113182	3812.15	0.00101428
983.862	-0.000246957	636.16	-0.00848823	1202.03	-0.00288532		2033.22	-0.00161604	5622.26	0.00319567	5004.12	0.00123968		2927.1	-0.000536164	1744.86	0.000807186	3812.15	0.000690388
988.679	-0.000246957	640.998	-0.00769045	1206.89	-0.00288442		2033.16	-0.00194143	5622.26	0.00287177	5004.07	0.000915044		2927.1	-0.000860802	1744.86	0.000482549	3812.15	0.000366497
988.691	-0.000645002	640.998	-0.00808934	1206.89	-0.00328252		2033.11	-0.00226682	5645.46	0.00319531	5027.33	0.00124004		2927.1	-0.00118544	1768.04	0.00243037	3835.35	0.00133817
993.497	-0.000246957	640.998	-0.00848823	1211.75	-0.00288351		2033.05	-0.00259221	5645.46	0.00287142	5027.27	0.000915399		2927.1	-0.00151008	1768.04	0.00210574	3835.35	0.00101428
993.508	-0.000645002	640.998	-0.00888712	1211.75	-0.00328161		2033	-0.00291759	5668.67	0.00319496	5050.53	0.00124039		2950.28	-0.000536519	1768.04	0.0017811	3835.35	0.000690388
998.302	0.000151088	645.835	-0.00808934	1216.61	-0.00288261		2032.95	-0.00324298	5691.88	0.00351849	5050.48	0.000915755		2950.28	-0.000861157	1768.04	0.00145646	3858.56	0.00133817
998.314	-0.000246957	645.835	-0.00848823	1216.61	-0.00328071		2056.21	-0.00291724	5691.88	0.0031946	5073.74	0.00124075		2950.28	-0.00118579	1768.04	0.00113182	3881.77	0.00133817
998.326	-0.000645002	645.835	-0.00888712	1221.46	-0.00288171		2079.41	-0.00291688	5715.08	0.00351814	5073.69	0.00091611		2950.28	-0.00151043	1768.04	0.000807186	3904.97	0.00133817
1003.13	-0.000246957	650.673	-0.00769045	1221.46	-0.00327981		2102.62	-0.00291653	5715.08	0.00319425	5096.95	0.0012411		2973.46	-0.000536874	1791.22	0.00210574	3928.18	0.00133817
1007.94	0.000151088	650.673	-0.00808934	1226.32	-0.00288081		2125.83	-0.00291617	5738.29	0.00351779	5096.89	0.000916465		2973.46	-0.000861511	1791.22	0.0017811	3951.39	0.00133817
1007.95	-0.000246957	650.673	-0.00848823	1226.32	-0.00327891		2149.3	-0.00128887	5738.29	0.00319389	5120.15	0.00124146		2973.46	-0.00118615	1791.22	0.00145646	3951.39	0.00101428
1012.75	0.000151088	655.51	-0.00769045	1231.18	-0.003278		2149.25	-0.00161426	5761.5	0.00351743	5120.1	0.00091682		2973.46	-0.00151079	1791.22	0.00113182	3951.39	0.000690388
1012.77	-0.000246957	655.51	-0.00808934	1231.18	-0.0036761		2149.19	-0.00193965	5761.5	0.00319354	5143.36	0.00124181		2996.64	-0.000537229	1814.4	0.00210574	3951.39	0.000366497
1017.57	0.000151088	655.51	-0.00848823	1236.03	-0.002879		2149.14	-0.00226504	5784.7	0.00319319	5143.31	0.000917175		2996.64	-0.000861866	1814.4	0.0017811	3974.59	0.00133817
1017.58	-0.000246957	660.347	-0.00808934	1236.03	-0.0032771		2149.09	-0.00259043	5807.91	0.00319283	5166.57	0.00124217		2996.64	-0.0011865	1814.4	0.00145646	3974.59	0.00101428
1022.39	0.000151088	660.347	-0.00848823	1240.89	-0.0028781		2149.03	-0.00291581	5831.11	0.00351637	5166.51	0.000917531		2996.64	-0.00151114	1814.4	0.00113182	3974.59	0.000690388
1022.4	-0.000246957	660.347	-0.00888712	1240.89	-0.0032762		2172.78	0.000338422	5831.11	0.00319248	5189.77	0.00124252		2996.64	-0.00183578	1837.58	0.00210574	3974.59	0.000366497
1027.21	0.000151088	665.185	-0.00769045	1245.75	-0.00287719		2172.72	1.30343e-05	5854.32	0.00351601	5189.72	0.000917886		3019.82	-0.00118686	1837.58	0.0017811	3997.8	0.000690388
1027.22	-0.000246957	665.185	-0.00808934	1250.6	-0.00287629		2172.67	-0.000312354	5854.32	0.00319212	5212.98	0.00124288		3019.82	-0.0015115	1837.58	0.00145646	3997.8	0.000366497
1032.02	0.000151088	665.185	-0.00848823	1250.6	-0.00327439		2172.62	-0.000637742	5877.53	0.00319177	5212.93	0.000918241		3019.82	-0.00183613	1837.58	0.00113182	4021.01	0.00133817
1032.03	-0.000246957	670.022	-0.00729156	1255.46	-0.00287539		2172.56	-0.00096313	5900.73	0.00319141	5236.19	0.00124323		3043	-0.00118721	1860.76	0.00243037	4021.01	0.00101428
1036.84	0.000151088	670.022	-0.00769045	1255.46	-0.00327349		2172.51	-0.00128852	5923.94	0.00351495	5236.13	0.000918596		3043	-0.00151185	1860.76	0.00210574	4021.01	0.000690388
1036.85	-0.000246957	670.022	-0.00808934	1260.32	-0.00287449		2172.45	-0.00161391	5923.94	0.00319106	5259.39	0.00124359		3043	-0.00183649	1860.76	0.0017811	4021.01	0.000366497
1041.66	0.000151088	670.022	-0.00848823	1260.32	-0.00327259		2172.4	-0.00193929	5923.94	0.00286717	5259.34	0.000918951		3066.18	-0.00118757	1860.76	0.00145646	4044.21	0.00133817
1041.67	-0.000246957	674.86	-0.00769045	1265.17	-0.00247548		2172.35	-0.00226468	5947.15	0.0031907	5282.6	0.00124394		3066.18	-0.00151221	1860.76	0.00113182	4044.21	0.00101428
1046.47	0.000151088	674.86	-0.00808934	1265.17	-0.00287358		2172.29	-0.00259007	5970.35	0.00319035	5282.55	0.000919307		3066.18	-0.00183684	1860.76	0.000807186	4044.21	0.000690388
1046.49	-0.000246957	674.86	-0.00848823	1265.17	-0.00327168		2172.24	-0.00291546	5993.56	0.00319	5305.81	0.0012443		3089.37	-0.00118792	1883.95	0.00275501	4044.21	0.000366497
1051.29	0.000151088	679.697	-0.00769045	1270.03	-0.00247458		2195.93	1.33903e-05	6016.77	0.00318964	5305.75	0.000919662		3089.37	-0.00151256	1883.95	0.00243037	4067.42	0.00133817
1051.3	-0.000246957	679.697	-0.00808934	1270.03	-0.00287268		2195.88	-0.000311998	6039.97	0.00351318	5329.01	0.00124466		3089.37	-0.0018372	1883.95	0.00210574	4067.42	0.00101428
1056.11	0.000151088	679.697	-0.00848823	1274.89	-0.00247368		2195.82	-0.000637386	6039.97	0.00318929	5328.96	0.000920017		3112.55	-0.00118828	1883.95	0.0017811	4067.42	0.000690388
1056.12	-0.000246957	684.535	-0.00729156	1274.89	-0.00287178		2195.77	-0.000962774	6039.97	0.0028654	5352.22	0.00124501		3112.55	-0.00151292	1883.95	0.00145646	4067.42	0.000366497
1060.93	0.000151088	684.535	-0.00769045	1274.89	-0.00326988		2195.71	-0.00128816	6063.18	0.00351282	5352.16	0.000920372		3112.55	-0.00183755	1883.95	0.00113182	4090.63	0.000690388
1060.94	-0.000246957	684.535	-0.00808934	1279.75	-0.00287088		2195.66	-0.00161355	6063.18	0.00318893	5375.42	0.00124537		3112.55	-0.00216219	1883.95	0.000807186	4090.63	0.000366497
1065.74	0.000151088	689.372	-0.00769045	1279.75	-0.00326898		2195.61	-0.00193894	6063.18	0.00286504	5375.37	0.000920727		3135.73	-0.00118863	1883.95	0.000482549	4113.83	0.000690388
1065.75	-0.000246957	689.372	-0.00808934	1279.75	-0.00366707		2195.55	-0.00226433	6086.39	0.00318858	5398.63	0.00124572		3135.73	-0.00151327	1907.13	0.00243037	4113.83	0.000366497
1070.56	0.000151088	689.372	-0.00848823	1284.6	-0.00286997		2195.5	-0.00258971	6109.59	0.00351212	5398.58	0.000921082		3135.73	-0.00183791	1907.13	0.00210574	4137.04	0.000690388
1070.57	-0.000246957	694.209	-0.00769045	1284.6	-0.00326807		2195.45	-0.0029151	6109.59	0.00318822	5421.84	0.00124608		3135.73	-0.00216255	1907.13	0.0017811	4137.04	0.000366497
1075.38	0.000151088	694.209	-0.00808934	1289.46	-0.00286907		2218.65	-0.00291475	6109.59	0.00286433	5421.78	0.000921438		3158.91	-0.000539712	1907.13	0.00145646	4160.25	0.000690388
1075.39	-0.000246957	694.209	-0.00848823	1289.46	-0.00326717		2241.86	-0.00291439	6132.8	0.00351176	5445.04	0.00124643		3158.91	-0.00086435	1907.13	0.00113182	4160.25	0.000366497
1080.19	0.000151088	699.047	-0.00769045	1294.32	-0.00286817		2265.07	-0.00291403	6132.8	0.00318787	5444.99	0.000921793		3158.91	-0.00118899	1907.13	0.000807186	4183.45	0.000690388
1080.21	-0.000246957	699.047	-0.00808934	1299.17	-0.00286727		2288.27	-0.00291368	6132.8	0.00286398	5468.25	0.00124679		3158.91	-0.00151362	1930.31	0.00210574	4183.45	0.000366497
1085.01	0.000151088	703.884	-0.00729156	1299.17	-0.00326536		2312.02	0.000340559	6156.01	0.00351141	5468.2	0.000922148		3158.91	-0.00183826	1930.31	0.0017811	4206.66	0.00133817
1085.02	-0.000246957	703.884	-0.00769045	1304.03	-0.00286636		2311.96	1.51704e-05	6156.01	0.00318752	5491.46	0.00124714		3182.09	-0.000215429	1930.31	0.00145646	4206.66	0.00101428
1089.83	0.000151088	708.722	-0.00729156	1304.03	-0.00326446		2311.91	-0.000310218	6156.01	0.00286362	5491.4	0.000922503		3182.09	-0.000540067	1930.31	0.00113182	4206.66	0.000690388
1089.84	-0.000246957	708.722	-0.00769045	1308.89	-0.00246736		2311.85	-0.000635606	6179.21	0.00318716	5514.66	0.0012475		3182.09	-0.000864705	1953.49	0.00210574	4206.66	0.000366497
1094.65	0.000151088	708.722	-0.00808934	1308.89	-0.00286546		2311.8	-0.000960994	6202.42	0.0035107	5514.61	0.000922858		3182.09	-0.00118934	1953.49	0.0017811	4229.86	0.00133817
1094.66	-0.000246957	708.722	-0.00848823	1313.74	-0.00246646		2311.75	-0.00128638	6202.42	0.00318681	5537.87	0.00124785		3182.09	-0.00151398	1953.49	0.00145646	4229.86	0.00101428
1099.46	0.000151088	713.559	-0.00729156	1313.74	-0.00286456		2311.69	-0.00161177	6202.42	0.00286292	5537.82	0.000923214		3205.27	-0.000215784	1953.49	0.00113182	4229.86	0.000690388
1099.47	-0.000246957	713.559	-0.00769045	1318.6	-0.00286365		2311.64	-0.00193716	6225.63	0.00318645	5561.08	0.00124821		3205.27	-0.000540422	1976.67	0.00210574	4229.86	0.000366497
1104.28	0.000151088	713.559	-0.00808934	1318.6	-0.00326175		2311.59	-0.00226255	6248.83	0.0031861	5561.02	0.000923569		3205.27	-0.000865059	1976.67	0.0017811	4253.07	0.00133817
1104.29	-0.000246957	713.559	-0.00848823	1323.46	-0.00286275		2311.53	-0.00258793	6272.04	0.00350963	5584.28	0.00124856		3205.27	-0.0011897	1976.67	0.00145646	4253.07	0.00101428
1109.1	0.000151088	718.397	-0.00729156	1323.46	-0.00326085		2311.48	-0.00291332	6272.04	0.00318574	5584.23	0.000923924		3205.27	-0.00151433	1976.67	0.00113182	4253.07	0.000690388
1109.11	-0.000246957	718.397	-0.00769045	1328.32	-0.00286185		2335.28	0.000666303	6295.25	0.00318539	5607.49	0.00124892		3228.45	-0.000540777	1999.85	0.00243037	4253.07	0.000366497
1113.91	0.000151088	718.397	-0.00808934	1333.17	-0.00286095		2335.22	0.000340915	6318.45	0.00318503	5607.44	0.000924279		3228.45	-0.000865414	1999.85	0.00210574	4276.28	0.000690388
1113.93	-0.000246957	723.234	-0.00729156	1333.17	-0.00325905		2335.17	1.55264e-05	6341.66	0.00318468	5630.7	0.00124927		3228.45	-0.00119005	1999.85	0.0017811	4276.28	0.000366497
1118.73	0.000151088	723.234	-0.00769045	1338.03	-0.00286004		2335.12	-0.000309862	6341.66	0.00286079	5630.64	0.000924634		3228.45	-0.00151469	1999.85	0.00145646	4299.48	0.000690388
1118.74	-0.000246957	723.234	-0.00808934	1338.03	-0.00325814		2335.06	-0.00063525	6364.86	0.00318433	5653.9	0.00124963		3251.63	-0.000216494	1999.85	0.00113182	4299.48	0.000366497
1123.55	0.000151088	723.234	-0.00848823	1342.89	-0.00325724		2335.01	-0.000960638	6364.86	0.00286043	5653.85	0.000924989		3251.63	-0.000541131	1999.85	0.000807186	4322.69	0.000690388
1123.56	-0.000246957	728.072	-0.00769045	1342.89	-0.00365534		2334.95	-0.00128603	6388.07	0.00318397	5677.11	0.00124998		3251.63	-0.000865769	2023.03	0.00275501	4322.69	0.000366497
1128.37	0.000151088	728.072	-0.00808934	1347.74	-0.00325634		2334.9	-0.00161141	6388.07	0.00286008	5677.06	0.000925345		3251.63	-0.00119041	2023.03	0.00243037	4345.9	0.00133817
1128.38	-0.000246957	728.072	-0.00848823	1347.74	-0.00365444		2334.85	-0.0019368	6411.28	0.00318362	5700.32	0.00125034		3251.63	-0.00151504	2023.03	0.00210574	4345.9	0.00101428
1133.18	0.000151088	732.909	-0.00729156	1352.6	-0.00325543		2334.79	-0.00226219	6411.28	0.00285973	5700.26	0.0009257		3274.81	-0.000216849	2023.03	0.0017811	4345.9	0.000690388
1133.19	-0.000246957	732.909	-0.00769045	1352.6	-0.00365353		2334.74	-0.00258758	6434.48	0.00318326	5723.52	0.00125069		3274.81	-0.000541486	2023.03	0.00145646	4345.9	0.000366497
1138	0.000151088	732.909	-0.00808934	1357.46	-0.00325453		2334.69	-0.00291297	6434.48	0.00285937	5723.47	0.000926055		3274.81	-0.000866124	2023.03	0.00113182	4369.1	0.00133817
1138.01	-0.000246957	737.746	-0.00729156	1357.46	-0.00365263		2358.32	-0.000309506	6457.69	0.00318291	5746.73	0.00125105		3274.81	-0.00119076	2023.03	0.000807186	4369.1	0.00101428
1142.82	0.000151088	737.746	-0.00769045	1362.31	-0.00325363		2358.27	-0.000634894	6457.69	0.00285902	5746.68	0.00092641		3298	-0.000541841	2023.03	0.000482549	4369.1	0.000690388
1142.83	-0.000246957	737.746	-0.00808934	1367.17	-0.00325273		2358.21	-0.000960282	6480.9	0.00318255	5769.94	0.0012514		3298	-0.000866479	2046.21	0.00210574	4369.1	0.000366497
1147.63	0.000151088	742.584	-0.00729156	1372.03	-0.00325182		2358.16	-0.00128567	6480.9	0.00285866	5769.88	0.000926765		3321.18	-0.000542196	2046.21	0.0017811	4392.31	0.00101428
1147.65	-0.000246957	742.584	-0.00769045	1376.88	-0.00325092		2358.11	-0.00161106	6504.1	0.0031822	5793.14	0.00125176		3321.18	-0.000866833	2046.21	0.00145646	4392.31	0.000690388
1152.45	0.000151088	742.584	-0.00808934	1381.74	-0.00285192		2358.05	-0.00193645	6504.1	0.00285831	5793.09	0.000927121		3321.18	-0.00119147	2046.21	0.00113182	4392.31	0.000366497
1152.46	-0.000246957	742.584	-0.00848823	1381.74	-0.00325002		2358	-0.00226183	6527.31	0.00318185	5816.35	0.00125211		3321.18	-0.00151611	2069.39	0.00243037	4415.52	0.00133817
1157.27	0.000151088	747.421	-0.00729156	1386.6	-0.00285102		2357.95	-0.00258722	6527.31	0.00285795	5816.3	0.000927476		3321.18	-0.00184075	2069.39	0.00210574	4415.52	0.00101428
1157.28	-0.000246957	747.421	-0.00769045	1386.6	-0.00324912		2381.31	-0.0016107	6550.52	0.00318149	5839.56	0.00125247		3344.36	-0.000867188	2069.39	0.0017811	4415.52	0.000690388
1162.07	0.000549133	747.421	-0.00808934	1391.46	-0.00285011		2381.26	-0.00193609	6550.52	0.0028576	5839.5	0.000927831		3344.36	-0.00119183	2069.39	0.00145646	4415.52	0.000366497
1162.09	0.000151088	747.421	-0.00848823	1396.31	-0.00245111		2404.47	-0.00193573	6573.72	0.00318114	5862.76	0.00125282		3344.36	-0.00151646	2069.39	0.00113182	4438.72	0.00133817
1162.1	-0.000246957	752.259	-0.00729156	1396.31	-0.00284921		2404.41	-0.00226112	6573.72	0.00285725	5862.71	0.000928186		3344.36	-0.0018411	2092.58	0.00275501	4438.72	0.00101428
1166.9	0.000151088	752.259	-0.00769045	1401.17	-0.00245021		2427.62	-0.00226077	6596.93	0.00318078	5885.97	0.00125318		3367.54	-0.00119218	2092.58	0.00243037	4438.72	0.000690388
1166.91	-0.000246957	757.096	-0.00729156	1401.17	-0.00284831		2450.83	-0.00226041	6596.93	0.00285689	5885.92	0.000928541		3367.54	-0.00151682	2092.58	0.00210574	4438.72	0.000366497
1171.72	0.000151088	757.096	-0.00769045	1406.03	-0.00284741		2450.77	-0.0025858	6620.14	0.00318043	5909.18	0.00125353		3367.54	-0.00184146	2092.58	0.0017811	4461.93	0.00133817
1171.73	-0.000246957	757.096	-0.00808934	1406.03	-0.0032455		2474.14	-0.00160928	6620.14	0.00285654	5909.12	0.000928896		3367.54	-0.00216609	2092.58	0.00145646	4461.93	0.00101428
1176.53	0.000549133	757.096	-0.00848823	1410.88	-0.0028465		2474.09	-0.00193467	6643.34	0.00318007	5932.38	0.00125389		3390.72	-0.00119254	2092.58	0.00113182	4461.93	0.000690388
1176.54	0.000151088	761.934	-0.00689267	1410.88	-0.0032446		2474.03	-0.00226005	6643.34	0.00285618	5932.33	0.000929252		3390.72	-0.00151717	2092.58	0.000807186	4461.93	0.000366497
1176.55	-0.000246957	761.934	-0.00729156	1415.74	-0.0032437		2473.98	-0.00258544	6666.55	0.00317972	5955.59	0.00125425		3390.72	-0.00184181	2115.76	0.00275501	4485.14	0.000690388
1181.35	0.000151088	761.934	-0.00769045	1420.6	-0.0032428		2473.93	-0.00291083	6666.55	0.00285583	5955.54	0.000929607		3390.72	-0.00216645	2115.76	0.00243037	4485.14	0.000366497
1181.37	-0.000246957	761.934	-0.00808934	1425.45	-0.00284379		2497.4	-0.00128353	6689.76	0.00317936	5978.8	0.0012546		3413.9	-0.000868253	2115.76	0.00210574	4508.34	0.000690388
1186.17	0.000151088	761.934	-0.00848823	1425.45	-0.00324189		2497.35	-0.00160892	6689.76	0.00285547	5978.74	0.000929962		3413.9	-0.00119289	2115.76	0.0017811	4508.34	0.000366497
1186.18	-0.000246957	766.771	-0.00689267	1430.31	-0.00284289		2497.29	-0.00193431	6712.96	0.00317901	6002	0.00125496		3413.9	-0.00151753	2115.76	0.00145646	4531.55	0.000690388
1190.98	0.000549133	766.771	-0.00729156	1430.31	-0.00324099		2497.24	-0.0022597	6712.96	0.00285512	6001.95	0.000930317		3413.9	-0.00184217	2115.76	0.00113182	4531.55	0.000366497
1190.99	0.000151088	766.771	-0.00769045	1435.17	-0.00284199		2497.19	-0.00258509	6736.17	0.00317866	6025.21	0.00125531		3413.9	-0.0021668	2115.76	0.000807186	4554.76	0.00133817
1191	-0.000246957	766.771	-0.00808934	1440.03	-0.00244299		2520.55	-0.00160857	6736.17	0.00285476	6025.16	0.000930672		3437.08	-0.00054397	2115.76	0.000482549	4554.76	0.00101428
1195.81	0.000151088	771.609	-0.00729156	1440.03	-0.00284109		2520.5	-0.00193395	6759.38	0.0031783	6048.42	0.00125567		3437.08	-0.000868607	2138.94	0.00275501	4554.76	0.000690388
1200.62	0.000151088	771.609	-0.00769045	1444.88	-0.00284018		2543.76	-0.00160821	6759.38	0.00285441	6048.36	0.000931028		3437.08	-0.00119324	2138.94	0.00243037	4554.76	0.000366497
1205.44	0.000151088	771.609	-0.00808934	1444.88	-0.00323828		2543.71	-0.0019336	6782.58	0.00317795	6071.62	0.00125602		3437.08	-0.00151788	2138.94	0.00210574	4577.96	0.000690388
1210.26	0.000151088	776.446	-0.00729156	1449.74	-0.00283928		2566.91	-0.00193324	6782.58	0.00285406	6071.57	0.000931383		3460.26	-0.000544325	2138.94	0.0017811	4577.96	0.000366497
1215.07	0.000151088	776.446	-0.00769045	1449.74	-0.00323738		2566.86	-0.00225863	6805.79	0.00317759	6094.83	0.00125638		3460.26	-0.000868962	2138.94	0.00145646	4601.17	0.000690388
1219.89	0.000151088	776.446	-0.00808934	1454.6	-0.00283838		2590.07	-0.00225827	6805.79	0.0028537	6094.78	0.000931738		3460.26	-0.0011936	2138.94	0.00113182	4601.17	0.000366497
1224.71	0.000151088	781.283	-0.00769045	1454.6	-0.00323648		2590.01	-0.00258366	6828.99	0.00317724	6118.04	0.00125673		3483.45	-0.000544679	2138.94	0.000807186	4624.38	0.00133817
1229.51	0.000549133	781.283	-0.00808934	1459.45	-0.00283748		2613.38	-0.00160714	6828.99	0.00285335	6117.98	0.000932093		3483.45	-0.000869317	2138.94	0.000482549	4624.38	0.00101428
1229.53	0.000151088	786.121	-0.00689267	1459.45	-0.00323557		2613.33	-0.00193253	6852.2	0.00317688	6141.24	0.00125709		3483.45	-0.00119395	2162.12	0.00275501	4624.38	0.000690388
1234.33	0.000549133	786.121	-0.00729156	1464.31	-0.00283657		2613.27	-0.00225792	6852.2	0.00285299	6141.19	0.000932448		3506.63	-0.000220397	2162.12	0.00243037	4624.38	0.000366497
1234.34	0.000151088	786.121	-0.00769045	1464.31	-0.00323467		2613.22	-0.00258331	6875.41	0.00317653	6164.45	0.00125744		3506.63	-0.000545034	2162.12	0.00210574	4647.58	0.00133817
1239.15	0.000549133	786.121	-0.00808934	1469.17	-0.00283567		2613.17	-0.00290869	6875.41	0.00285264	6164.4	0.000932804		3506.63	-0.000869672	2162.12	0.0017811	4647.58	0.00101428
1239.16	0.000151088	790.958	-0.00689267	1474.02	-0.00283477		2636.64	-0.0012814	6898.61	0.00317618	6187.66	0.0012578		3506.63	-0.00119431	2162.12	0.00145646	4647.58	0.000690388
1243.97	0.000549133	790.958	-0.00729156	1478.88	-0.00243577		2636.59	-0.00160679	6898.61	0.00285228	6187.6	0.000933159		3529.81	-0.000220751	2162.12	0.00113182	4647.58	0.000366497
1243.98	0.000151088	795.796	-0.00689267	1478.88	-0.00283386		2636.53	-0.00193217	6921.82	0.00317582	6210.86	0.00125815		3529.81	-0.000545389	2162.12	0.000807186	4670.79	0.000690388
1248.77	0.000947178	795.796	-0.00729156	1483.74	-0.00243486		2636.48	-0.00225756	6945.03	0.00317547	6210.81	0.000933514		3529.81	-0.000870027	2185.3	0.00210574	4670.79	0.000366497
1248.78	0.000549133	795.796	-0.00769045	1483.74	-0.00283296		2636.43	-0.00258295	6968.23	0.00317511	6234.07	0.00125851		3529.81	-0.00119466	2185.3	0.0017811	4694	0.000690388
1253.59	0.000947178	795.796	-0.00808934	1488.59	-0.00243396		2636.37	-0.00290834	6991.44	0.00317476	6234.01	0.000933869		3552.99	-0.000221106	2185.3	0.00145646	4694	0.000366497
1253.6	0.000549133	800.633	-0.00649378	1488.59	-0.00283206		2659.85	-0.00128104	7014.65	0.0031744	6257.27	0.00125886		3552.99	-0.000545744	2185.3	0.00113182	4717.2	0.000690388
1258.41	0.000947178	800.633	-0.00689267	1493.45	-0.00243306		2659.79	-0.00160643	7037.85	0.00317405	6257.22	0.000934224		3552.99	-0.000870381	2208.48	0.00210574	4717.2	0.000366497
1258.42	0.000549133	800.633	-0.00729156	1493.45	-0.00283116		2659.74	-0.00193182	7061.06	0.00317369	6280.48	0.00125922		3576.17	-0.000221461	2208.48	0.0017811	4740.41	0.000690388
1263.22	0.000947178	800.633	-0.00769045	1498.31	-0.00283025		2659.69	-0.00225721	7084.27	0.00349723	6280.43	0.000934579		3576.17	-0.000546099	2208.48	0.00145646	4740.41	0.000366497
1263.23	0.000549133	800.633	-0.00808934	1503.17	-0.00282935		2659.63	-0.00258259	7084.27	0.00317334	6303.69	0.00125957		3576.17	-0.000870736	2208.48	0.00113182	4763.61	0.000690388
1268.04	0.000947178	805.471	-0.00689267	1508.02	-0.00243035		2659.58	-0.00290798	7084.27	0.00284945	6303.63	0.000934935		3576.17	-0.00119537	2231.66	0.00210574	4763.61	0.000366497
1268.05	0.000549133	805.471	-0.00729156	1508.02	-0.00282845		2682.78	-0.00290763	7107.47	0.00349688	6326.89	0.00125993		3599.35	-0.000546453	2231.66	0.0017811	4786.82	0.000690388
1272.85	0.00134522	805.471	-0.00769045	1512.88	-0.00242945		2705.99	-0.00290727	7107.47	0.00317299	6326.84	0.00093529		3599.35	-0.000871091	2231.66	0.00145646	4786.82	0.000366497
1272.86	0.000947178	810.308	-0.00689267	1512.88	-0.00282755		2729.2	-0.00290691	7130.68	0.00317263	6350.1	0.00126028		3599.35	-0.00119573	2231.66	0.00113182	4810.03	0.000690388
1277.66	0.00134522	810.308	-0.00729156	1517.74	-0.00242854		2752.4	-0.00290656	7153.89	0.00349617	6350.05	0.000935645		3622.53	-0.000546808	2254.84	0.00210574	4810.03	0.000366497
1277.67	0.000947178	810.308	-0.00769045	1517.74	-0.00282664		2775.88	-0.00127926	7153.89	0.00317228	6373.31	0.00126064		3622.53	-0.000871446	2254.84	0.0017811	4833.23	0.000690388
1282.48	0.00134522	815.146	-0.00729156	1522.59	-0.00282574		2775.83	-0.00160465	7177.09	0.00349581	6373.25	0.000936		3622.53	-0.00119608	2254.84	0.00145646	4833.23	0.000366497
1282.49	0.000947178	815.146	-0.00769045	1527.45	-0.00282484		2775.77	-0.00193004	7177.09	0.00317192	6396.51	0.00126099		3622.53	-0.00152072	2254.84	0.00113182	4856.44	0.000690388
1287.3	0.00134522	815.146	-0.00808934	1532.31	-0.00282393		2775.72	-0.00225543	7177.09	0.00284803	6396.46	0.000936355		3622.53	-0.00184536	2278.03	0.00210574	4856.44	0.000366497
1292.1	0.00174327	819.983	-0.00689267	1537.16	-0.00282303		2775.66	-0.00258081	7200.3	0.00349546	6419.72	0.00126135		3645.71	-0.0008718	2278.03	0.0017811	4879.65	0.000690388
1292.11	0.00134522	819.983	-0.00729156	1542.02	-0.00282213		2775.61	-0.0029062	7200.3	0.00317157	6419.67	0.000936711		3645.71	-0.00119644	2278.03	0.00145646	4879.65	0.000366497
1296.8	0.00572372	819.983	-0.00769045	1546.88	-0.00282123		2775.56	-0.00323159	7200.3	0.00284768	6442.93	0.0012617		3645.71	-0.00152108	2278.03	0.00113182	4902.85	0.000690388
1296.81	0.00532567	824.82	-0.00649378	1551.74	-0.00242222		2775.5	-0.00355698	7223.51	0.00317121	6442.87	0.000937066		3645.71	-0.00184571	2301.21	0.00307965	4902.85	0.000366497
1296.83	0.00492763	824.82	-0.00689267	1551.74	-0.00282032		2775.4	-0.00420776	7246.71	0.00349475	6466.13	0.00126206		3645.71	-0.00217035	2301.21	0.00275501	4926.06	0.000690388
1296.84	0.00452958	824.82	-0.00729156	1556.59	-0.00242132		2799.09	-0.00127891	7246.71	0.00317086	6466.08	0.000937421		3668.89	-0.00022288	2301.21	0.00243037	4926.06	0.000366497
1296.85	0.00413154	829.658	-0.00689267	1556.59	-0.00281942		2799.03	-0.00160429	7246.71	0.00284697	6489.34	0.00126241		3668.89	-0.000547518	2301.21	0.00210574	4949.27	0.000690388
1296.86	0.00373349	829.658	-0.00729156	1561.45	-0.00242042		2798.98	-0.00192968	7269.92	0.00317051	6489.29	0.000937776		3668.89	-0.000872155	2301.21	0.0017811	4949.27	0.000366497
1296.87	0.00333545	829.658	-0.00769045	1561.45	-0.00281852		2798.92	-0.00225507	7293.13	0.00317015	6512.55	0.00126277		3668.89	-0.00119679	2301.21	0.00145646	4972.47	0.000690388
1296.88	0.0029374	829.658	-0.00808934	1566.31	-0.00241952		2798.87	-0.00258046	7316.33	0.0031698	6512.49	0.000938131		3668.89	-0.00152143	2301.21	0.00113182	4972.47	0.000366497
1296.9	0.00253936	834.495	-0.00689267	1566.31	-0.00281762		2798.82	-0.00290585	7339.54	0.00316944	6535.75	0.00126312		3668.89	-0.00184607	2301.21	0.000807186	4995.68	0.000690388
1296.91	0.00214131	834.495	-0.00729156	1571.16	-0.00241861		2798.76	-0.00323123	7362.74	0.00316909	6535.7	0.000938486		3692.08	-0.000223235	2301.21	0.000482549	4995.68	0.000366497
1296.92	0.00174327	834.495	-0.00769045	1571.16	-0.00281671		2798.71	-0.00355662	7385.95	0.00316873	6558.91	0.000938842		3692.08	-0.000547873	2301.21	0.000157911	5018.89	0.000690388
1296.93	0.00134522	834.495	-0.00808934	1576.02	-0.00241771		2798.66	-0.00388201	7409.16	0.00349227	6582.11	0.000939197		3692.08	-0.00087251	2301.21	-0.000166727	5018.89	0.000366497
1301.51	0.00930612	839.333	-0.00649378	1576.02	-0.00281581		2798.6	-0.0042074	7409.16	0.00316838	6605.32	0.000939552		3692.08	-0.00119715	2301.21	-0.000491364	5042.09	0.000690388
1301.53	0.00890808	839.333	-0.00689267	1580.88	-0.00241681		2798.55	-0.00453279	7409.16	0.00284449	6628.53	0.000939907		3715.26	-0.00022359	2301.21	-0.000816002	5042.09	0.000366497
1301.54	0.00851003	839.333	-0.00729156	1580.88	-0.00281491		2822.29	-0.00127855	7432.36	0.00349192	6651.73	0.000940262		3715.26	-0.000548227	2301.21	-0.00114064	5065.3	0.000690388
1301.55	0.00811199	839.333	-0.00769045	1585.73	-0.00241591		2822.24	-0.00160394	7432.36	0.00316803	6674.94	0.000940618		3715.26	-0.000872865	2301.21	-0.00146528	5065.3	0.000366497
1301.56	0.00771394	844.17	-0.00649378	1585.73	-0.002814		2822.19	-0.00192933	7432.36	0.00284413	6698.15	0.000940973		3715.26	-0.0011975	2301.21	-0.00178991	5088.51	0.000690388
1301.57	0.0073159	844.17	-0.00689267	1590.59	-0.002415		2822.13	-0.00225471	7455.57	0.00349156	6721.35	0.000941328		3715.26	-0.00152214	2301.21	-0.00211455	5088.51	0.000366497
1301.58	0.00691785	844.17	-0.00729156	1590.59	-0.0028131		2822.08	-0.0025801	7455.57	0.00316767	6744.61	0.00126632		3738.44	-0.000548582	2301.21	-0.00243919	5111.71	0.000690388
1301.6	0.00651981	849.008	-0.00689267	1595.45	-0.0024141		2822.02	-0.00290549	7478.78	0.00349121	6744.56	0.000941683		3738.44	-0.00087322	2301.21	-0.00276383	5111.71	0.000366497
1301.61	0.00612176	849.008	-0.00729156	1595.45	-0.0028122		2845.5	-0.00127819	7478.78	0.00316732	6767.82	0.00126668		3738.44	-0.00119786	2301.21	-0.00308846	5134.92	0.000690388
1301.62	0.00572372	849.008	-0.00769045	1600.3	-0.0028113		2868.71	-0.00127784	7501.98	0.00349085	6767.77	0.000942038		3738.44	-0.00152249	2324.39	0.00340429	5134.92	0.000366497
1301.63	0.00532567	849.008	-0.00808934	1605.16	-0.00281039		2891.91	-0.00127748	7501.98	0.00316696	6791.03	0.00126703		3738.44	-0.00184713	2324.39	0.00307965	5158.13	0.000690388
1301.64	0.00492763	853.845	-0.00689267	1605.16	-0.00320849		2915.12	-0.00127713	7525.19	0.0034905	6790.97	0.000942393		3761.62	-0.000224299	2324.39	0.00275501	5158.13	0.000366497
1301.65	0.00452958	853.845	-0.00729156	1610.02	-0.00280949		2938.33	-0.00127677	7525.19	0.00316661	6814.23	0.00126739		3761.62	-0.000548937	2324.39	0.00243037	5181.33	0.000690388
1301.67	0.00413154	853.845	-0.00769045	1610.02	-0.00320759		2938.27	-0.00160216	7548.4	0.00349014	6814.18	0.000942749		3761.62	-0.000873574	2324.39	0.00210574	5181.33	0.000366497
1301.68	0.00373349	858.682	-0.00649378	1614.88	-0.00280859		2938.22	-0.00192755	7548.4	0.00316625	6837.44	0.00126774		3761.62	-0.00119821	2324.39	0.0017811	5204.54	0.000690388
1301.69	0.00333545	858.682	-0.00689267	1614.88	-0.00320669		2938.16	-0.00225293	7571.6	0.00348979	6837.39	0.000943104		3761.62	-0.00152285	2324.39	0.00145646	5204.54	0.000366497
1301.7	0.0029374	858.682	-0.00729156	1619.73	-0.00280769		2938.11	-0.00257832	7571.6	0.0031659	6860.65	0.0012681		3761.62	-0.00184749	2324.39	0.00113182	5204.54	4.26055e-05
1301.71	0.00253936	863.52	-0.00609489	1619.73	-0.00320578		2938.06	-0.00290371	7571.6	0.00284201	6860.59	0.000943459		3761.62	-0.00217212	2324.39	0.000807186	5227.75	0.000690388
1301.73	0.00214131	863.52	-0.00649378	1624.59	-0.00280678		2938	-0.0032291	7594.81	0.00348944	6883.85	0.00126845		3784.8	-0.000224654	2324.39	0.000482549	5227.75	0.000366497
1301.74	0.00174327	863.52	-0.00689267	1624.59	-0.00320488		2937.95	-0.00355449	7594.81	0.00316554	6883.8	0.000943814		3784.8	-0.000549292	2324.39	0.000157911	5227.75	4.26055e-05
1301.75	0.00134522	868.357	-0.00609489	1629.45	-0.00240778		2937.9	-0.00387988	7618.02	0.00316519	6907.06	0.00126881		3784.8	-0.000873929	2324.39	-0.000166727	5227.75	-0.000281286
1306.3	0.0105003	868.357	-0.00649378	1629.45	-0.00280588		2937.84	-0.00420526	7641.22	0.00316484	6907.01	0.000944169		3784.8	-0.00119857	2324.39	-0.000491364	5227.75	-0.000605177
1306.31	0.0101022	868.357	-0.00689267	1634.3	-0.00240688		2961.53	-0.00127641	7664.43	0.00316448	6930.27	0.00126916		3784.8	-0.0015232	2324.39	-0.000816002	5250.95	0.000690388
1306.32	0.00970417	868.357	-0.00729156	1634.3	-0.00280498		2961.48	-0.0016018	7687.64	0.00316413	6930.21	0.000944525		3807.98	-0.000225009	2324.39	-0.00114064	5250.95	0.000366497
1306.33	0.00930612	873.195	-0.00689267	1639.16	-0.00240598		2961.42	-0.00192719	7710.84	0.00316377	6953.47	0.00126952		3807.98	-0.000549646	2324.39	-0.00146528	5274.16	0.000690388
1306.34	0.00890808	873.195	-0.00729156	1644.02	-0.00240507		2961.37	-0.00225258	7734.05	0.00316342	6953.42	0.00094488		3807.98	-0.000874284	2324.39	-0.00178991	5274.16	0.000366497
1306.35	0.00851003	873.195	-0.00769045	1648.87	-0.00240417		2961.32	-0.00257797	7757.26	0.00348696	6976.68	0.00126987		3807.98	-0.00119892	2324.39	-0.00211455	5297.36	0.000690388
1306.38	0.00771394	878.032	-0.00649378	1653.73	-0.00240327		2961.26	-0.00290335	7757.26	0.00316306	6976.63	0.000945235		3831.16	-0.000225364	2324.39	-0.00243919	5297.36	0.000366497
1311.1	0.0108983	878.032	-0.00689267	1658.59	-0.00240236		2961.21	-0.00322874	7757.26	0.00283917	6999.89	0.00127023		3831.16	-0.000550001	2324.39	-0.00276383	5320.57	0.000690388
1311.11	0.0105003	878.032	-0.00729156	1658.59	-0.00280046		2961.16	-0.00355413	7780.46	0.0034866	6999.83	0.00094559		3831.16	-0.000874639	2324.39	-0.00308846	5320.57	0.000366497
1311.12	0.0101022	878.032	-0.00769045	1663.45	-0.00240146		2961.1	-0.00387952	7780.46	0.00316271	7023.09	0.00127058		3831.16	-0.00119928	2347.57	0.00307965	5343.78	0.000690388
1315.92	0.0108983	882.87	-0.00609489	1663.45	-0.00279956		2961.05	-0.00420491	7780.46	0.00283882	7023.04	0.000945945		3854.34	-0.000225718	2347.57	0.00275501	5343.78	0.000366497
1315.93	0.0105003	882.87	-0.00649378	1668.3	-0.00279866		2984.68	-0.00160145	7803.67	0.00348625	7046.3	0.00127094		3854.34	-0.000550356	2347.57	0.00243037	5343.78	4.26055e-05
1315.94	0.0101022	882.87	-0.00689267	1673.16	-0.00279776		2984.63	-0.00192683	7803.67	0.00316236	7046.24	0.000946301		3854.34	-0.000874994	2347.57	0.00210574	5366.98	0.000690388
1320.74	0.0108983	882.87	-0.00729156	1678.02	-0.00279685		2984.58	-0.00225222	7803.67	0.00283846	7069.51	0.00127129		3877.52	-0.000226073	2347.57	0.0017811	5366.98	0.000366497
1320.75	0.0105003	887.707	-0.00609489	1682.87	-0.00279595		2984.52	-0.00257761	7826.88	0.003162	7069.45	0.000946656		3877.52	-0.000550711	2347.57	0.00145646	5366.98	4.26055e-05
1325.55	0.0108983	887.707	-0.00649378	1687.73	-0.00279505		2984.47	-0.002903	7850.08	0.00348554	7092.71	0.00127165		3877.52	-0.000875348	2347.57	0.00113182	5366.98	-0.000281286
1325.56	0.0105003	887.707	-0.00689267	1692.59	-0.00239605		3007.89	-0.00160109	7850.08	0.00316165	7092.66	0.000947011		3900.71	-0.000226428	2347.57	0.000807186	5366.98	-0.000605177
1330.36	0.0112963	887.707	-0.00729156	1692.59	-0.00279414		3007.84	-0.00192648	7850.08	0.00283776	7115.92	0.001272		3900.71	-0.000551066	2347.57	0.000482549	5390.19	0.000690388
1330.37	0.0108983	892.545	-0.00649378	1697.44	-0.00239514		3031.21	-0.000949958	7873.29	0.00316129	7115.86	0.000947366		3900.71	-0.000875703	2347.57	0.000157911	5390.19	0.000366497
1334.18	0.0451302	892.545	-0.00689267	1702.3	-0.00239424		3031.15	-0.00127535	7896.49	0.00316094	7139.12	0.00127236		3923.89	-0.00055142	2347.57	-0.000166727	5390.19	4.26055e-05
1334.19	0.0447321	892.545	-0.00729156	1707.16	-0.00199524		3031.1	-0.00160073	7919.7	0.00316058	7139.07	0.000947721		3923.89	-0.000876058	2347.57	-0.000491364	5413.4	0.000690388
1334.2	0.0443341	897.382	-0.00609489	1707.16	-0.00239334		3054.47	-0.000624214	7942.91	0.00348412	7162.33	0.00127271		3923.89	-0.0012007	2347.57	-0.000816002	5413.4	0.000366497
1334.21	0.043936	897.382	-0.00649378	1712.01	-0.00239243		3054.41	-0.000949602	7942.91	0.00316023	7162.28	0.000948076		3947.07	-0.000551775	2347.57	-0.00114064	5436.6	0.000690388
1334.22	0.043538	897.382	-0.00689267	1716.87	-0.00239153		3077.78	2.69185e-05	7966.11	0.00348377	7185.54	0.00127307		3947.07	-0.000876413	2347.57	-0.00146528	5436.6	0.000366497
1334.24	0.04314	897.382	-0.00729156	1721.73	-0.00239063		3077.73	-0.00029847	7966.11	0.00315987	7185.48	0.000948432		3947.07	-0.00120105	2347.57	-0.00178991	5459.81	0.000690388
1334.25	0.0427419	902.219	-0.00609489	1721.73	-0.00278873		3077.67	-0.000623858	7966.11	0.00283598	7208.74	0.00127343		3970.25	-0.00055213	2347.57	-0.00211455	5459.81	0.000366497
1334.26	0.0423439	902.219	-0.00649378	1726.59	-0.00238973		3101.04	0.000352663	7989.32	0.00348341	7208.69	0.000948787		3970.25	-0.000876768	2347.57	-0.00243919	5483.02	0.000690388
1334.27	0.0419458	907.057	-0.00609489	1726.59	-0.00278783		3100.99	2.72745e-05	7989.32	0.00315952	7231.95	0.00127378		3970.25	-0.00120141	2347.57	-0.00276383	5483.02	0.000366497
1334.28	0.0415478	907.057	-0.00649378	1731.44	-0.00238882		3100.93	-0.000298114	7989.32	0.00283563	7231.9	0.000949142		3993.43	-0.000552485	2347.57	-0.00308846	5506.22	0.000690388
1334.29	0.0411497	911.894	-0.00649378	1731.44	-0.00278692		3100.88	-0.000623502	8012.53	0.00348306	7255.16	0.00127414		3993.43	-0.000877122	2370.75	0.00210574	5506.22	0.000366497
1334.31	0.0407517	911.894	-0.00689267	1736.3	-0.00198982		3100.82	-0.00094889	8012.53	0.00315917	7255.1	0.000949497		4016.61	-0.000228202	2370.75	0.0017811	5506.22	4.26055e-05
1334.32	0.0403536	911.894	-0.00729156	1736.3	-0.00238792		3100.77	-0.00127428	8035.73	0.0034827	7278.36	0.00127449		4016.61	-0.00055284	2370.75	0.00145646	5506.22	-0.000281286
1334.33	0.0399556	916.732	-0.00609489	1741.16	-0.00198892		3100.72	-0.00159967	8035.73	0.00315881	7278.31	0.000949852		4016.61	-0.000877477	2370.75	0.00113182	5506.22	-0.000605177
1334.34	0.0395575	916.732	-0.00649378	1741.16	-0.00238702		3100.66	-0.00192505	8035.73	0.00283492	7301.57	0.00127485		4039.79	-0.000228557	2370.75	0.000807186	5529.43	0.000366497
1334.35	0.0391595	916.732	-0.00689267	1741.16	-0.00278512		3100.61	-0.00225044	8058.94	0.00315846	7301.52	0.000950208		4039.79	-0.000553194	2370.75	0.000482549	5529.43	4.26055e-05
1334.36	0.0387615	916.732	-0.00729156	1746.01	-0.00278421		3100.56	-0.00257583	8058.94	0.00283457	7324.78	0.0012752		4039.79	-0.000877832	2370.75	0.000157911	5529.43	-0.000281286
1334.38	0.0383634	921.569	-0.005696	1746.01	-0.00318231		3100.5	-0.00290122	8082.15	0.00348199	7324.72	0.000950563		4039.79	-0.00120247	2370.75	-0.000166727	5529.43	-0.000605177
1334.39	0.0379654	921.569	-0.00609489	1750.87	-0.00278331		3100.45	-0.00322661	8082.15	0.0031581	7347.98	0.00127556		4062.97	9.57259e-05	2370.75	-0.000491364	5552.64	0.000690388
1334.4	0.0375673	921.569	-0.00649378	1750.87	-0.00318141		3100.4	-0.003552	8105.35	0.00348164	7347.93	0.000950918		4062.97	-0.000228912	2370.75	-0.000816002	5552.64	0.000366497
1334.41	0.0371693	926.407	-0.00609489	1755.73	-0.00238431		3100.34	-0.00387738	8105.35	0.00315775	7371.19	0.00127591		4062.97	-0.000553549	2370.75	-0.00114064	5552.64	4.26055e-05
1334.42	0.0367712	931.244	-0.00609489	1755.73	-0.00278241		3100.29	-0.00420277	8105.35	0.00283386	7371.14	0.000951273		4062.97	-0.000878187	2370.75	-0.00146528	5552.64	-0.000281286
1334.43	0.0363732	931.244	-0.00649378	1760.58	-0.00238341		3100.24	-0.00452816	8128.56	0.00315739	7394.4	0.00127627		4062.97	-0.00120282	2370.75	-0.00178991	5552.64	-0.000605177
1334.45	0.0359751	931.244	-0.00689267	1765.44	-0.00198441		3124.25	0.000353019	8151.77	0.00348093	7394.34	0.000951628		4086.16	9.53711e-05	2370.75	-0.00211455	5575.84	0.000690388
1334.46	0.0355771	936.082	-0.00609489	1765.44	-0.0023825		3124.19	2.76305e-05	8151.77	0.00315704	7417.6	0.00127662		4086.16	-0.000229266	2370.75	-0.00243919	5575.84	0.000366497
1334.47	0.035179	936.082	-0.00649378	1770.3	-0.0019835		3124.14	-0.000297758	8151.77	0.00283315	7417.55	0.000951983		4086.16	-0.000553904	2370.75	-0.00276383	5599.05	0.000690388
1334.48	0.034781	936.082	-0.00689267	1770.3	-0.0023816		3124.09	-0.000623146	8174.97	0.00315669	7440.81	0.00127698		4086.16	-0.000878542	2393.93	0.00210574	5599.05	0.000366497
1334.49	0.034383	940.919	-0.005696	1775.16	-0.0023807		3124.03	-0.000948534	8198.18	0.00315633	7440.76	0.000952339		4086.16	-0.00120318	2393.93	0.0017811	5622.26	0.000690388
1334.51	0.0339849	940.919	-0.00609489	1775.16	-0.0027788		3123.98	-0.00127392	8221.39	0.00315598	7464.02	0.00127733		4109.34	9.50163e-05	2393.93	0.00145646	5622.26	0.000366497
1334.52	0.0335869	940.919	-0.00649378	1780.01	-0.0023798		3123.92	-0.00159931	8244.59	0.00315562	7463.96	0.000952694		4109.34	-0.000229621	2393.93	0.00113182	5645.46	0.000690388
1334.53	0.0331888	945.756	-0.005696	1780.01	-0.0027779		3123.87	-0.0019247	8267.8	0.00315527	7487.22	0.00127769		4109.34	-0.000554259	2393.93	0.000807186	5645.46	0.000366497
1334.54	0.0327908	945.756	-0.00609489	1784.87	-0.00237889		3123.82	-0.00225009	8291.01	0.00315491	7487.17	0.000953049		4109.34	-0.000878896	2393.93	0.000482549	5668.67	0.000690388
1334.55	0.0323927	950.594	-0.005696	1789.73	-0.00237799		3123.76	-0.00257547	8314.21	0.00315456	7510.43	0.00127804		4109.34	-0.00120353	2393.93	-0.000166727	5668.67	0.000366497
1334.56	0.0319947	950.594	-0.00609489	1794.58	-0.00237709		3123.71	-0.00290086	8337.42	0.0031542	7510.38	0.000953404		4132.52	-0.000229976	2393.93	-0.000491364	5691.88	0.000690388
1334.58	0.0315966	955.431	-0.005696	1799.44	-0.00237619		3123.66	-0.00322625	8337.42	0.00283031	7533.64	0.0012784		4132.52	-0.000554614	2393.93	-0.000816002	5691.88	0.000366497
1334.59	0.0311986	955.431	-0.00609489	1799.44	-0.00277428		3123.6	-0.00355164	8360.63	0.00315385	7533.58	0.000953759		4132.52	-0.000879251	2393.93	-0.00114064	5715.08	0.000690388
1334.6	0.0308006	955.431	-0.00649378	1804.3	-0.00237528		3123.55	-0.00387703	8360.63	0.00282996	7556.84	0.00127875		4155.7	-0.000230331	2393.93	-0.00146528	5715.08	0.000366497
1334.61	0.0304025	960.269	-0.00609489	1804.3	-0.00277338		3123.5	-0.00420242	8383.83	0.0031535	7556.79	0.000954115		4155.7	-0.000554968	2393.93	-0.00178991	5715.08	4.26055e-05
1334.62	0.0300045	960.269	-0.00649378	1809.15	-0.00237438		3123.44	-0.0045278	8383.83	0.0028296	7580.05	0.00127911		4155.7	-0.000879606	2393.93	-0.00211455	5715.08	-0.000281286
1334.63	0.0296064	960.269	-0.00689267	1809.15	-0.00277248		3147.13	-0.00159895	8407.04	0.00315314	7580	0.00095447		4178.88	-0.000230686	2393.93	-0.00243919	5715.08	-0.000605177
1334.65	0.0292084	965.106	-0.005696	1814.01	-0.00237348		3170.34	-0.0015986	8407.04	0.00282925	7603.26	0.00127946		4178.88	-0.000555323	2417.11	0.00210574	5738.29	0.000366497
1334.66	0.0288103	965.106	-0.00609489	1814.01	-0.00277158		3170.28	-0.00192399	8430.24	0.00315279	7603.2	0.000954825		4178.88	-0.000879961	2417.11	0.0017811	5738.29	4.26055e-05
1334.67	0.0284123	965.106	-0.00649378	1818.87	-0.00197448		3193.49	-0.00192363	8430.24	0.0028289	7626.46	0.00127982		4178.88	-0.0012046	2417.11	0.00145646	5738.29	-0.000281286
1334.68	0.0280142	969.944	-0.00529711	1818.87	-0.00237257		3193.44	-0.00224902	8453.45	0.00315243	7626.41	0.00095518		4202.06	-0.00023104	2417.11	0.00113182	5738.29	-0.000605177
1334.69	0.0276162	969.944	-0.005696	1823.72	-0.00197357		3216.64	-0.00224866	8453.45	0.00282854	7649.67	0.00128017		4202.06	-0.000555678	2440.29	0.00210574	5761.5	0.000690388
1334.71	0.0272181	974.781	-0.00529711	1823.72	-0.00237167		3216.59	-0.00257405	8476.66	0.00315208	7672.88	0.00128053		4202.06	-0.000880316	2440.29	0.0017811	5761.5	0.000366497
1334.72	0.0268201	974.781	-0.005696	1828.58	-0.00197267		3239.85	-0.00224831	8476.66	0.00282819	7696.08	0.00128088		4202.06	-0.00120495	2440.29	0.00145646	5761.5	4.26055e-05
1334.73	0.0264221	974.781	-0.00609489	1828.58	-0.00237077		3239.8	-0.00257369	8499.86	0.00315172	7719.29	0.00128124		4225.24	-0.000556033	2440.29	0.00113182	5761.5	-0.000281286
1334.74	0.026024	979.619	-0.005696	1833.44	-0.00197177		3239.74	-0.00289908	8499.86	0.00282783	7742.5	0.00128159		4225.24	-0.00088067	2463.47	0.00210574	5761.5	-0.000605177
1334.75	0.025626	979.619	-0.00609489	1833.44	-0.00236987		3263.22	-0.00127179	8523.07	0.00315137	7765.7	0.00128195		4225.24	-0.00120531	2463.47	0.0017811	5784.7	0.000690388
1334.76	0.0252279	979.619	-0.00649378	1838.3	-0.00197086		3263.16	-0.00159717	8523.07	0.00282748	7788.91	0.0012823		4248.42	-0.000556388	2463.47	0.00145646	5784.7	0.000366497
1334.78	0.0248299	984.456	-0.00609489	1838.3	-0.00236896		3263.11	-0.00192256	8546.28	0.00315102	7812.12	0.00128266		4248.42	-0.000881025	2463.47	0.00113182	5784.7	4.26055e-05
1334.79	0.0244318	984.456	-0.00649378	1843.15	-0.00157186		3263.06	-0.00224795	8546.28	0.00282712	7835.32	0.00128302		4248.42	-0.00120566	2486.66	0.00275501	5784.7	-0.000281286
1334.8	0.0240338	989.293	-0.00489822	1843.15	-0.00196996		3263	-0.00257334	8569.48	0.00315066	7835.27	0.000958377		4271.6	-0.000232105	2486.66	0.00243037	5784.7	-0.000605177
1334.81	0.0236357	989.293	-0.00529711	1848.01	-0.00117286		3262.95	-0.00289873	8569.48	0.00282677	7858.53	0.00128337		4271.6	-0.000556742	2486.66	0.00210574	5807.91	0.000366497
1334.82	0.0232377	989.293	-0.005696	1848.01	-0.00157096		3262.9	-0.00322411	8592.69	0.00315031	7858.48	0.000958732		4271.6	-0.00088138	2486.66	0.0017811	5807.91	4.26055e-05
1334.83	0.0228397	989.293	-0.00609489	1848.01	-0.00196906		3262.84	-0.0035495	8592.69	0.00282642	7881.74	0.00128373		4294.79	9.2178e-05	2486.66	0.00145646	5807.91	-0.000281286
1334.85	0.0224416	989.293	-0.00649378	1852.87	-0.00157006		3262.79	-0.00387489	8615.9	0.00314995	7881.68	0.000959087		4294.79	-0.00023246	2486.66	0.00113182	5807.91	-0.000605177
1334.86	0.0220436	994.131	-0.00489822	1852.87	-0.00196816		3262.73	-0.00420028	8615.9	0.00282606	7904.94	0.00128408		4294.79	-0.000557097	2486.66	0.000807186	5831.11	0.000690388
1334.87	0.0216455	994.131	-0.00529711	1852.87	-0.00236626		3262.68	-0.00452567	8639.1	0.0031496	7904.89	0.000959442		4294.79	-0.000881735	2509.84	0.00275501	5831.11	0.000366497
1334.88	0.0212475	994.131	-0.005696	1857.72	-0.00196725		3286.42	-0.00127143	8639.1	0.00282571	7928.15	0.00128444		4317.97	-0.000232814	2509.84	0.00243037	5831.11	4.26055e-05
1334.89	0.0208494	998.968	-0.00529711	1857.72	-0.00236535		3286.37	-0.00159682	8662.31	0.00314924	7928.09	0.000959798		4317.97	-0.000557452	2509.84	0.00210574	5831.11	-0.000281286
1334.9	0.0204514	998.968	-0.005696	1862.58	-0.00156825		3286.32	-0.00192221	8662.31	0.00282535	7951.35	0.00128479		4317.97	-0.00088209	2509.84	0.0017811	5831.11	-0.000605177
1334.92	0.0200533	998.968	-0.00609489	1862.58	-0.00196635		3286.26	-0.00224759	8685.52	0.00314889	7951.3	0.000960153		4341.15	-0.000233169	2509.84	0.00145646	5854.32	0.000690388
1334.93	0.0196553	1003.81	-0.005696	1867.44	-0.00156735		3286.21	-0.00257298	8685.52	0.002825	7974.56	0.00128515		4341.15	-0.000557807	2509.84	0.00113182	5854.32	0.000366497
1334.94	0.0192572	1003.81	-0.00609489	1867.44	-0.00196545		3286.16	-0.00289837	8708.72	0.00314853	7974.51	0.000960508		4341.15	-0.000882444	2509.84	0.000807186	5854.32	4.26055e-05
1334.95	0.0188592	1003.81	-0.00649378	1872.29	-0.00156645		3286.1	-0.00322376	8708.72	0.00282464	7997.77	0.0012855		4341.15	-0.00120708	2509.84	0.000482549	5877.53	0.000690388
1334.96	0.0184612	1008.64	-0.005696	1872.29	-0.00196455		3286.05	-0.00354915	8731.93	0.00314818	7997.71	0.000960863		4364.33	-0.000558162	2533.02	0.00275501	5877.53	0.000366497
1334.98	0.0180631	1008.64	-0.00609489	1877.15	-0.00196364		3286	-0.00387454	8731.93	0.00282429	8020.97	0.00128586		4364.33	-0.000882799	2533.02	0.00243037	5877.53	4.26055e-05
1334.99	0.0176651	1008.64	-0.00649378	1882.01	-0.00196274		3309.58	-0.00159646	8755.14	0.00314783	8020.92	0.000961218		4364.33	-0.00120744	2533.02	0.00210574	5900.73	0.000690388
1335	0.017267	1013.48	-0.00529711	1886.87	-0.00196184		3309.52	-0.00192185	8755.14	0.00282393	8044.18	0.00128621		4387.51	-0.000558516	2533.02	0.0017811	5900.73	0.000366497
1335.01	0.016869	1013.48	-0.005696	1891.72	-0.00196093		3332.73	-0.00192149	8778.34	0.00314747	8044.13	0.000961573		4387.51	-0.000883154	2533.02	0.00145646	5900.73	4.26055e-05
1335.02	0.0164709	1018.32	-0.00489822	1891.72	-0.00235903		3355.94	-0.00192114	8778.34	0.00282358	8067.39	0.00128657		4387.51	-0.00120779	2533.02	0.00113182	5900.73	-0.000281286
1335.03	0.0160729	1018.32	-0.00529711	1896.58	-0.00196003		3355.88	-0.00224653	8801.55	0.00314712	8067.33	0.000961929		4410.69	-0.000234234	2533.02	0.000807186	5900.73	-0.000605177
1335.05	0.0156748	1023.16	-0.00489822	1896.58	-0.00235813		3379.09	-0.00224617	8801.55	0.00282323	8090.59	0.00128692		4410.69	-0.000558871	2533.02	0.000482549	5923.94	0.000690388
1335.06	0.0152768	1023.16	-0.00529711	1901.44	-0.00235723		3379.04	-0.00257156	8824.76	0.00314676	8090.54	0.000962284		4410.69	-0.000883509	2556.2	0.00275501	5923.94	0.000366497
1335.07	0.0148788	1027.99	-0.00489822	1906.29	-0.00235633		3402.67	3.19026e-05	8824.76	0.00282287	8113.8	0.00128728		4433.87	9.00492e-05	2556.2	0.00243037	5923.94	4.26055e-05
1335.08	0.0144807	1027.99	-0.00529711	1906.29	-0.00275443		3402.62	-0.000293486	8847.96	0.00314641	8113.75	0.000962639		4433.87	-0.000234588	2556.2	0.00210574	5923.94	-0.000281286
1335.09	0.0140827	1027.99	-0.005696	1911.15	-0.00235542		3402.56	-0.000618874	8847.96	0.00282252	8137.01	0.00128763		4433.87	-0.000559226	2556.2	0.0017811	5947.15	0.000366497
1335.1	0.0136846	1032.83	-0.00529711	1911.15	-0.00275352		3402.51	-0.000944262	8871.17	0.00314605	8136.95	0.000962994		4433.87	-0.000883864	2556.2	0.00145646	5947.15	4.26055e-05
1335.12	0.0132866	1032.83	-0.005696	1916.01	-0.00235452		3402.46	-0.00126965	8871.17	0.00282216	8160.21	0.00128799		4457.05	8.96944e-05	2556.2	0.00113182	5947.15	-0.000281286
1335.13	0.0128885	1032.83	-0.00609489	1916.01	-0.00275262		3402.4	-0.00159504	8894.37	0.0031457	8160.16	0.000963349		4457.05	-0.000234943	2556.2	0.000807186	5970.35	0.000690388
1335.14	0.0124905	1037.67	-0.005696	1920.86	-0.00195552		3402.35	-0.00192043	8894.37	0.00282181	8183.42	0.00128834		4457.05	-0.000559581	2579.38	0.00275501	5970.35	0.000366497
1335.15	0.0120924	1037.67	-0.00609489	1920.86	-0.00235362		3402.3	-0.00224581	8917.58	0.00314535	8183.37	0.000963705		4457.05	-0.000884218	2579.38	0.00243037	5970.35	4.26055e-05
1335.16	0.0116944	1042.51	-0.00489822	1925.72	-0.00155652		3402.24	-0.0025712	8917.58	0.00282145	8206.63	0.0012887		4480.23	-0.000235298	2579.38	0.00210574	5970.35	-0.000281286
1335.18	0.0112963	1042.51	-0.00529711	1925.72	-0.00195462		3402.19	-0.00289659	8940.79	0.00314499	8206.57	0.00096406		4480.23	-0.000559936	2579.38	0.0017811	5970.35	-0.000605177
1335.19	0.0108983	1042.51	-0.005696	1930.58	-0.00115751		3402.14	-0.00322198	8940.79	0.0028211	8229.83	0.00128905		4480.23	-0.000884573	2579.38	0.00145646	5993.56	0.000690388
1337.18	0.106429	1042.51	-0.00609489	1930.58	-0.00155561		3402.08	-0.00354737	8963.99	0.00314464	8229.78	0.000964415		4480.23	-0.00120921	2579.38	0.00113182	5993.56	0.000366497
1337.2	0.106031	1047.34	-0.00449933	1935.44	-0.000758512		3402.03	-0.00387276	8963.99	0.00282075	8253.04	0.00128941		4503.42	-0.000235653	2602.56	0.00243037	5993.56	4.26055e-05
1337.21	0.105633	1047.34	-0.00489822	1935.44	-0.00115661		3401.97	-0.00419814	8987.2	0.00314428	8252.99	0.00096477		4503.42	-0.00056029	2602.56	0.00210574	5993.56	-0.000281286
1337.22	0.105235	1052.18	-0.00489822	1940.29	-0.00075761		3425.93	0.000357647	8987.2	0.00282039	8276.25	0.00128976		4503.42	-0.000884928	2602.56	0.0017811	5993.56	-0.000605177
1337.23	0.104837	1052.18	-0.00529711	1945.15	-0.000358608		3425.88	3.22586e-05	9010.41	0.00314393	8276.19	0.000965125		4503.42	-0.00120957	2602.56	0.00145646	6016.77	0.000366497
1337.24	0.104439	1057.02	-0.00489822	1945.15	-0.000756707		3425.82	-0.00029313	9010.41	0.00282004	8299.45	0.00129012		4526.6	-0.000236008	2602.56	0.00113182	6016.77	4.26055e-05
1337.25	0.104041	1057.02	-0.00529711	1950.01	-0.000357705		3425.77	-0.000618518	9010.41	0.00249615	8299.4	0.00096548		4526.6	-0.000560645	2625.74	0.00210574	6016.77	-0.000281286
1337.27	0.103643	1057.02	-0.005696	1950.01	-0.000755804		3425.72	-0.000943906	9033.61	0.00281968	8322.66	0.00129047		4526.6	-0.000885283	2625.74	0.0017811	6016.77	-0.000605177
1337.28	0.103245	1057.02	-0.00609489	1954.86	4.1297e-05		3425.66	-0.00126929	9033.61	0.00249579	8322.61	0.000965836		4526.6	-0.00120992	2625.74	0.00145646	6039.97	0.000690388
1337.29	0.102847	1061.86	-0.00529711	1954.86	-0.000356802		3425.61	-0.00159468	9056.82	0.00281933	8345.87	0.00129083		4549.78	-0.000236362	2625.74	0.00113182	6039.97	0.000366497
1337.3	0.102449	1061.86	-0.005696	1954.86	-0.000754902		3425.56	-0.00192007	9056.82	0.00249544	8345.81	0.000966191		4549.78	-0.000561	2648.92	0.00210574	6039.97	4.26055e-05
1337.31	0.102051	1061.86	-0.00609489	1959.72	-0.0003559		3425.5	-0.00224546	9080.03	0.00281897	8369.07	0.00129118		4549.78	-0.000885638	2648.92	0.0017811	6039.97	-0.000281286
1337.33	0.101653	1066.69	-0.00489822	1959.72	-0.000753999		3425.45	-0.00257085	9080.03	0.00249508	8369.02	0.000966546		4549.78	-0.00121028	2648.92	0.00145646	6039.97	-0.000605177
1337.34	0.101255	1066.69	-0.00529711	1959.72	-0.0011521		3425.4	-0.00289623	9103.23	0.0034664	8392.28	0.00129154		4572.96	-0.000236717	2648.92	0.00113182	6063.18	0.000690388
1337.35	0.100856	1066.69	-0.005696	1959.72	-0.0015502		3425.34	-0.00322162	9103.23	0.00314251	8392.23	0.000966901		4572.96	-0.000561355	2672.1	0.00535211	6063.18	0.000366497
1337.36	0.100458	1071.53	-0.00449933	1959.72	-0.0019483		3425.29	-0.00354701	9103.23	0.00281862	8415.49	0.00129189		4572.96	-0.000885992	2672.1	0.00502747	6063.18	4.26055e-05
1337.37	0.10006	1071.53	-0.00489822	1959.72	-0.0023464		3425.23	-0.0038724	9103.23	0.00249473	8415.43	0.000967256		4572.96	-0.00121063	2672.1	0.00470284	6063.18	-0.000281286
1337.38	0.0996623	1071.53	-0.00529711	1964.58	-0.00154929		3425.18	-0.00419779	9126.44	0.00346605	8438.69	0.00129225		4596.14	-0.000886347	2672.1	0.0043782	6063.18	-0.000605177
1337.4	0.0992643	1076.37	-0.00449933	1964.58	-0.00194739		3425.13	-0.00452318	9126.44	0.00314216	8438.64	0.000967612		4596.14	-0.00121098	2672.1	0.00405356	6086.39	0.000690388
1337.41	0.0988663	1076.37	-0.00489822	1964.58	-0.00234549		3449.14	0.000358003	9149.65	0.00346569	8461.9	0.00129261		4619.32	-0.000886702	2672.1	0.00372892	6086.39	0.000366497
1337.42	0.0984682	1081.2	-0.00449933	1964.58	-0.00274359		3449.08	3.26146e-05	9149.65	0.0031418	8461.85	0.000967967		4619.32	-0.00121134	2672.1	0.00340429	6086.39	4.26055e-05
1337.43	0.0980702	1081.2	-0.00489822	1964.58	-0.00314169		3449.03	-0.000292774	9172.85	0.00346534	8485.11	0.00129296		4642.5	-0.000562419	2672.1	0.00307965	6086.39	-0.000281286
1337.44	0.0976721	1081.2	-0.00529711	1964.58	-0.00353979		3448.98	-0.000618162	9172.85	0.00314145	8485.05	0.000968322		4642.5	-0.000887057	2672.1	0.00275501	6086.39	-0.000605177
1337.45	0.0972741	1086.04	-0.00489822	1969.43	0.0016364		3448.92	-0.00094355	9196.06	0.00346498	8508.31	0.00129332		4642.5	-0.00121169	2672.1	0.00243037	6109.59	0.000366497
1337.47	0.096876	1086.04	-0.00529711	1969.43	0.0012383		3448.87	-0.00126894	9196.06	0.00314109	8508.26	0.000968677		4665.68	-0.000238136	2672.1	0.00210574	6109.59	4.26055e-05
1337.48	0.096478	1086.04	-0.005696	1969.43	0.000840204		3448.82	-0.00159433	9219.27	0.00346463	8531.52	0.00129367		4665.68	-0.000562774	2672.1	0.0017811	6109.59	-0.000281286
1337.49	0.0960799	1090.88	-0.00489822	1969.43	0.000442104		3448.76	-0.00191971	9219.27	0.00314074	8531.47	0.000969032		4665.68	-0.000887411	2672.1	0.00145646	6109.59	-0.000605177
1337.5	0.0956819	1090.88	-0.00529711	1969.43	4.40052e-05		3448.71	-0.0022451	9242.47	0.00314038	8554.73	0.00129403		4688.87	-0.000238491	2672.1	0.00113182	6132.8	0.000690388
1337.51	0.0952838	1090.88	-0.005696	1969.43	-0.000354094		3448.66	-0.00257049	9265.68	0.00346392	8554.67	0.000969387		4688.87	-0.000563129	2672.1	0.000807186	6132.8	0.000366497
1337.52	0.0948858	1095.72	-0.00449933	1969.43	-0.000752193		3448.6	-0.00289588	9265.68	0.00314003	8577.93	0.00129438		4688.87	-0.000887766	2672.1	0.000482549	6132.8	4.26055e-05
1337.54	0.0944878	1095.72	-0.00489822	1969.43	-0.00115029		3448.55	-0.00322127	9265.68	0.00281614	8577.88	0.000969743		4712.05	-0.000238846	2695.29	0.00502747	6132.8	-0.000281286
1337.55	0.0940897	1095.72	-0.00529711	1969.43	-0.00154839		3448.49	-0.00354665	9288.89	0.00346357	8601.14	0.00129474		4712.05	-0.000563483	2695.29	0.00470284	6132.8	-0.000605177
1337.56	0.0936917	1100.55	-0.00410044	1969.43	-0.00194649		3448.44	-0.00387204	9288.89	0.00313968	8601.09	0.000970098		4712.05	-0.000888121	2695.29	0.0043782	6156.01	0.000366497
1337.57	0.0932936	1100.55	-0.00449933	1969.43	-0.00234459		3448.39	-0.00419743	9312.09	0.00346321	8624.35	0.00129509		4712.05	-0.00121276	2695.29	0.00405356	6156.01	4.26055e-05
1337.58	0.0928956	1105.39	-0.00410044	1969.43	-0.00274269		3448.33	-0.00452282	9312.09	0.00313932	8624.29	0.000970453		4735.23	-0.000239201	2695.29	0.00372892	6156.01	-0.000281286
1337.6	0.0924975	1105.39	-0.00449933	1969.43	-0.00314079		3471.81	-0.00289552	9312.09	0.00281543	8647.55	0.00129545		4735.23	-0.000563838	2695.29	0.00340429	6156.01	-0.000605177
1337.61	0.0920995	1110.23	-0.00410044	1969.43	-0.00353889		3495.02	-0.00289517	9335.3	0.00313897	8647.5	0.000970808		4735.23	-0.000888476	2695.29	0.00307965	6179.21	0.000690388
1337.62	0.0917014	1110.23	-0.00449933	1974.29	0.004424		3518.22	-0.00289481	9358.51	0.0034625	8670.76	0.0012958		4735.23	-0.00121311	2695.29	0.00275501	6179.21	0.000366497
1337.63	0.0913034	1115.07	-0.00449933	1974.29	0.0040259		3541.43	-0.00289445	9358.51	0.00313861	8670.71	0.000971163		4758.41	-0.000239556	2695.29	0.00243037	6179.21	4.26055e-05
1337.64	0.0909054	1115.07	-0.00489822	1974.29	0.0036278		3564.9	-0.00126716	9381.71	0.00346215	8693.97	0.00129616		4758.41	-0.000564193	2695.29	0.00210574	6179.21	-0.000281286
1337.65	0.0905073	1115.07	-0.00529711	1974.29	0.0032297		3564.85	-0.00159255	9381.71	0.00313826	8693.91	0.000971519		4758.41	-0.000888831	2695.29	0.0017811	6179.21	-0.000605177
1337.67	0.0901093	1119.9	-0.00489822	1974.29	0.0028316		3564.8	-0.00191793	9381.71	0.00281437	8717.17	0.00129651		4758.41	-0.00121347	2695.29	0.00145646	6202.42	0.000690388
1337.68	0.0897112	1119.9	-0.00529711	1974.29	0.0024335		3564.74	-0.00224332	9404.92	0.0034618	8717.12	0.000971874		4781.59	-0.00023991	2695.29	0.00113182	6202.42	0.000366497
1337.69	0.0893132	1119.9	-0.005696	1974.29	0.0020354		3564.69	-0.00256871	9404.92	0.0031379	8740.38	0.00129687		4781.59	-0.000564548	2695.29	0.000807186	6202.42	4.26055e-05
1337.7	0.0889151	1124.74	-0.00489822	1974.29	0.0016373		3564.63	-0.0028941	9404.92	0.00281401	8740.33	0.000972229		4781.59	-0.000889185	2718.47	0.00210574	6202.42	-0.000281286
1337.71	0.0885171	1124.74	-0.00529711	1974.29	0.00123921		3564.58	-0.00321949	9428.12	0.00313755	8763.59	0.00129722		4781.59	-0.00121382	2718.47	0.0017811	6202.42	-0.000605177
1337.72	0.088119	1124.74	-0.005696	1974.29	0.000841106		3564.53	-0.00354487	9451.33	0.0031372	8763.53	0.000972584		4804.77	-0.000240265	2718.47	0.00145646	6225.63	0.000690388
1337.74	0.087721	1129.58	-0.00410044	1974.29	0.000443007		3564.47	-0.00387026	9474.54	0.00346073	8786.79	0.00129758		4804.77	-0.000564903	2718.47	0.00113182	6225.63	0.000366497
1337.75	0.0873229	1129.58	-0.00449933	1974.29	4.49079e-05		3564.42	-0.00419565	9474.54	0.00313684	8786.74	0.000972939		4804.77	-0.00088954	2718.47	0.000807186	6225.63	4.26055e-05
1337.76	0.0869249	1129.58	-0.00489822	1974.29	-0.000353191		3588.11	-0.0012668	9474.54	0.00281295	8810	0.00129793		4804.77	-0.00121418	2718.47	0.000482549	6225.63	-0.000281286
1337.77	0.0865269	1129.58	-0.00529711	1979.15	0.0060173		3588.06	-0.00159219	9497.74	0.00346038	8809.94	0.000973295		4827.95	-0.00024062	2741.65	0.00210574	6225.63	-0.000605177
1337.78	0.0861288	1134.42	-0.00370155	1979.15	0.0056192		3588	-0.00191758	9497.74	0.00313649	8833.2	0.00129829		4827.95	-0.000565257	2741.65	0.0017811	6248.83	0.000690388
1337.8	0.0857308	1134.42	-0.00410044	1979.15	0.0052211		3587.95	-0.00224297	9497.74	0.0028126	8833.15	0.00097365		4827.95	-0.000889895	2741.65	0.00145646	6248.83	0.000366497
1337.81	0.0853327	1139.25	-0.00410044	1979.15	0.004823		3587.89	-0.00256835	9520.95	0.00313613	8856.41	0.00129864		4827.95	-0.00121453	2741.65	0.00113182	6248.83	4.26055e-05
1337.82	0.0849347	1144.09	-0.00410044	1979.15	0.0044249		3587.84	-0.00289374	9520.95	0.00281224	8856.36	0.000974005		4851.13	8.36629e-05	2741.65	0.000807186	6248.83	-0.000281286
1337.83	0.0845366	1144.09	-0.00449933	1979.15	0.0040268		3587.79	-0.00321913	9544.16	0.00313578	8879.62	0.001299		4851.13	-0.000240975	2764.83	0.00210574	6248.83	-0.000605177
1337.84	0.0841386	1144.09	-0.00489822	1979.15	0.0036287		3587.73	-0.00354452	9567.36	0.00313542	8879.56	0.00097436		4851.13	-0.000565612	2764.83	0.0017811	6272.04	0.000690388
1337.85	0.0837405	1148.93	-0.00449933	1984	0.0099992		3587.68	-0.00386991	9590.57	0.00313507	8902.82	0.00129935		4851.13	-0.00089025	2764.83	0.00145646	6272.04	0.000366497
1337.87	0.0833425	1148.93	-0.00489822	1984	0.0096011		3587.63	-0.0041953	9590.57	0.00281118	8902.77	0.000974715		4851.13	-0.00121489	2764.83	0.00113182	6272.04	4.26055e-05
1337.88	0.0829445	1148.93	-0.00529711	1984	0.009203		3611.32	-0.00126645	9613.78	0.00313471	8926.03	0.00129971		4874.31	8.33081e-05	2788.01	0.00243037	6272.04	-0.000281286
1337.89	0.0825464	1153.77	-0.00489822	1984	0.0088049		3611.26	-0.00159183	9636.98	0.00345825	8925.98	0.00097507		4874.31	-0.000241329	2788.01	0.00210574	6272.04	-0.000605177
1337.9	0.0821484	1153.77	-0.00529711	1984	0.0084068		3634.52	-0.00126609	9636.98	0.00313436	8949.24	0.00130006		4874.31	-0.000565967	2788.01	0.0017811	6295.25	0.000690388
1337.91	0.0817503	1158.6	-0.00410044	1984	0.0080087		3657.73	-0.00126573	9636.98	0.00281047	8949.18	0.000975426		4897.5	8.29533e-05	2788.01	0.00145646	6295.25	0.000366497
1337.92	0.0813523	1158.6	-0.00449933	1984	0.0076106		3680.94	-0.00126538	9660.19	0.0034579	8972.44	0.00130042		4897.5	-0.000241684	2788.01	0.00113182	6295.25	4.26055e-05
1337.94	0.0809542	1158.6	-0.00489822	1984	0.0072125		3704.14	-0.00126502	9660.19	0.00313401	8972.39	0.000975781		4897.5	-0.000566322	2811.19	0.00275501	6295.25	-0.000281286
1337.95	0.0805562	1158.6	-0.00529711	1984	0.0068144		3727.35	-0.00126467	9660.19	0.00281011	8995.65	0.00130077		4920.68	8.25985e-05	2811.19	0.00243037	6295.25	-0.000605177
1337.96	0.0801581	1163.44	-0.00370155	1984	0.0064163		3727.3	-0.00159005	9683.4	0.00345754	8995.6	0.000976136		4920.68	-0.000242039	2811.19	0.00210574	6318.45	0.000690388
1337.97	0.0797601	1163.44	-0.00410044	1984	0.0060182		3727.24	-0.00191544	9683.4	0.00313365	9018.86	0.00130113		4920.68	-0.000566677	2811.19	0.0017811	6318.45	0.000366497
1337.98	0.079362	1163.44	-0.00449933	1984	0.0056201		3727.19	-0.00224083	9683.4	0.00280976	9018.8	0.000976491		4943.86	-0.000242394	2811.19	0.00145646	6318.45	4.26055e-05
1337.99	0.078964	1168.28	-0.00330266	1984	0.005222		3727.13	-0.00256622	9706.6	0.00345719	9042.06	0.00130148		4943.86	-0.000567031	2811.19	0.00113182	6318.45	-0.000281286
1338.01	0.078566	1168.28	-0.00370155	1988.86	0.0207488		3750.5	-0.0015897	9706.6	0.0031333	9042.01	0.000976846		4943.86	-0.000891669	2834.37	0.00243037	6318.45	-0.000605177
1338.02	0.0781679	1168.28	-0.00410044	1988.86	0.0203507		3750.45	-0.00191509	9706.6	0.00280941	9065.27	0.00130184		4967.04	-0.000242749	2834.37	0.00210574	6341.66	0.000690388
1338.03	0.0777699	1173.12	-0.00370155	1988.86	0.0199526		3750.39	-0.00224047	9729.81	0.00313294	9065.22	0.000977202		4967.04	-0.000567386	2834.37	0.0017811	6341.66	0.000366497
1338.04	0.0773718	1173.12	-0.00410044	1988.86	0.0195545		3750.34	-0.00256586	9729.81	0.00280905	9088.48	0.0013022		4967.04	-0.000892024	2834.37	0.00145646	6341.66	4.26055e-05
1338.05	0.0769738	1177.95	-0.00370155	1988.86	0.0191564		3750.29	-0.00289125	9753.02	0.00313259	9088.42	0.000977557		4990.22	-0.000567741	2834.37	0.00113182	6341.66	-0.000281286
1338.07	0.0765757	1177.95	-0.00410044	1988.86	0.0187583		3773.6	-0.00224012	9776.22	0.00313223	9111.68	0.00130255		4990.22	-0.000892379	2857.55	0.00210574	6341.66	-0.000605177
1338.08	0.0761777	1182.79	-0.00370155	1988.86	0.0183602		3773.55	-0.00256551	9776.22	0.00280834	9111.63	0.000977912		4990.22	-0.00121702	2857.55	0.0017811	6364.86	0.000366497
1338.09	0.0757796	1182.79	-0.00410044	1988.86	0.0179621		3796.81	-0.00223976	9799.43	0.00313188	9134.89	0.00130291		5013.4	-0.000568096	2857.55	0.00145646	6364.86	4.26055e-05
1338.1	0.0753816	1182.79	-0.00449933	1988.86	0.017564		3820.07	-0.00191402	9799.43	0.00280799	9134.84	0.000978267		5013.4	-0.000892733	2857.55	0.00113182	6364.86	-0.000281286
1338.11	0.0749836	1182.79	-0.00489822	1988.86	0.0171659		3820.01	-0.00223941	9822.64	0.00313153	9158.1	0.00130326		5013.4	-0.00121737	2880.74	0.00210574	6364.86	-0.000605177
1338.12	0.0745855	1187.63	-0.00410044	1988.86	0.0167678		3843.33	-0.00158827	9822.64	0.00280763	9158.04	0.000978622		5013.4	-0.00154201	2880.74	0.0017811	6388.07	0.000690388
1338.14	0.0741875	1187.63	-0.00449933	1988.86	0.0163697		3843.27	-0.00191366	9845.84	0.00313117	9181.3	0.00130362		5036.58	-0.000568451	2880.74	0.00145646	6388.07	0.000366497
1338.15	0.0737894	1187.63	-0.00489822	1988.86	0.0159716		3866.59	-0.00126253	9845.84	0.00280728	9181.25	0.000978977		5036.58	-0.000893088	2880.74	0.00113182	6388.07	4.26055e-05
1338.16	0.0733914	1187.63	-0.00529711	1988.86	0.0155735		3866.53	-0.00158792	9869.05	0.00313082	9204.51	0.00130397		5036.58	-0.00121773	2903.92	0.00210574	6388.07	-0.000281286
1338.17	0.0729933	1192.47	-0.00449933	1988.86	0.0151754		3866.48	-0.00191331	9869.05	0.00280693	9204.46	0.000979333		5036.58	-0.00154236	2903.92	0.0017811	6388.07	-0.000605177
1338.18	0.0725953	1192.47	-0.00489822	1988.86	0.0147773		3866.43	-0.00223869	9892.26	0.00313046	9227.72	0.00130433		5059.76	-0.000568805	2903.92	0.00145646	6411.28	0.000690388
1338.19	0.0721972	1197.3	-0.00410044	1988.86	0.0143792		3866.37	-0.00256408	9892.26	0.00280657	9227.66	0.000979688		5059.76	-0.000893443	2903.92	0.00113182	6411.28	0.000366497
1338.21	0.0717992	1197.3	-0.00449933	1988.86	0.0139811		3890.06	0.000364767	9915.46	0.00313011	9250.92	0.00130468		5059.76	-0.00121808	2927.1	0.00210574	6411.28	4.26055e-05
1338.22	0.0714011	1197.3	-0.00489822	1988.86	0.013583		3890.01	3.93787e-05	9915.46	0.00280622	9250.87	0.000980043		5059.76	-0.00154272	2927.1	0.0017811	6411.28	-0.000281286
1338.23	0.0710031	1202.14	-0.00330266	1988.86	0.0131849		3889.96	-0.000286009	9938.67	0.00312975	9274.13	0.00130504		5082.94	-0.00056916	2927.1	0.00145646	6411.28	-0.000605177
1338.24	0.0706051	1202.14	-0.00370155	1988.86	0.0127868		3889.9	-0.000611398	9938.67	0.00280586	9274.08	0.000980398		5082.94	-0.000893798	2927.1	0.00113182	6434.48	0.000366497
1338.25	0.070207	1202.14	-0.00410044	1988.86	0.0123887		3889.85	-0.000936786	9961.87	0.0031294	9297.34	0.00130539		5082.94	-0.00121844	2950.28	0.00210574	6434.48	4.26055e-05
1338.27	0.069809	1202.14	-0.00449933	1988.86	0.0119906		3889.79	-0.00126217	9961.87	0.00280551	9297.28	0.000980753		5106.13	-0.000244877	2950.28	0.0017811	6434.48	-0.000281286
1338.28	0.0694109	1206.98	-0.00330266	1988.86	0.0115925		3889.74	-0.00158756	9985.08	0.00312904	9320.54	0.00130575		5106.13	-0.000569515	2950.28	0.00145646	6434.48	-0.000605177
1338.29	0.0690129	1206.98	-0.00370155	1988.86	0.0111944		3889.69	-0.00191295	9985.08	0.00280515	9320.49	0.000981109		5106.13	-0.000894153	2950.28	0.00113182	6457.69	0.000690388
1338.3	0.0686148	1211.82	-0.00330266	1988.86	0.0107963		3889.63	-0.00223834	10008.3	0.00312869	9343.75	0.0013061		5106.13	-0.00121879	2973.46	0.00210574	6457.69	0.000366497
1338.31	0.0682168	1211.82	-0.00370155	1988.86	0.0103982		3889.58	-0.00256373	10008.3	0.0028048	9343.7	0.000981464		5129.31	-0.000245232	2973.46	0.0017811	6457.69	4.26055e-05
1338.32	0.0678187	1216.65	-0.00370155	1988.86	0.0100001		3889.53	-0.00288911	10031.5	0.00312834	9366.96	0.00130646		5129.31	-0.00056987	2973.46	0.00145646	6457.69	-0.000281286
1338.34	0.0674207	1216.65	-0.00410044	1988.86	0.009602		3913.27	0.000365123	10031.5	0.00280444	9366.9	0.000981819		5129.31	-0.000894507	2973.46	0.00113182	6457.69	-0.000605177
1338.35	0.0670227	1216.65	-0.00449933	1988.86	0.0092039		3913.22	3.97347e-05	10054.7	0.00312798	9390.16	0.00130681		5152.49	-0.000245587	2996.64	0.00210574	6480.9	0.000690388
1338.36	0.0666246	1221.49	-0.00410044	1988.86	0.0088058		3913.16	-0.000285653	10054.7	0.00280409	9390.11	0.000982174		5152.49	-0.000570225	2996.64	0.0017811	6480.9	0.000366497
1338.37	0.0662266	1221.49	-0.00449933	1988.86	0.0084077		3913.11	-0.000611042	10077.9	0.00312763	9413.37	0.00130717		5152.49	-0.000894862	2996.64	0.00145646	6480.9	4.26055e-05
1338.38	0.0658285	1226.33	-0.00449933	1988.86	0.0080096		3913.06	-0.00093643	10077.9	0.00280374	9413.32	0.000982529		5175.67	-0.000245942	2996.64	0.00113182	6480.9	-0.000281286
1338.39	0.0654305	1226.33	-0.00489822	1988.86	0.0076115		3913	-0.00126182	10101.1	0.00312727	9436.58	0.00130752		5175.67	-0.000570579	3019.82	0.00275501	6480.9	-0.000605177
1338.41	0.0650324	1231.17	-0.00410044	1988.86	0.0072134		3912.95	-0.00158721	10101.1	0.00280338	9436.52	0.000982884		5175.67	-0.000895217	3019.82	0.00243037	6504.1	0.000366497
1338.42	0.0646344	1231.17	-0.00449933	1988.86	0.0068153		3912.89	-0.00191259	10124.3	0.00312692	9459.78	0.00130788		5198.85	-0.000570934	3019.82	0.00210574	6504.1	4.26055e-05
1338.43	0.0642363	1236	-0.00370155	1993.72	0.0362756		3912.84	-0.00223798	10124.3	0.00280303	9459.73	0.00098324		5198.85	-0.000895572	3019.82	0.0017811	6504.1	-0.000281286
1338.44	0.0638383	1236	-0.00410044	1993.72	0.0358775		3912.79	-0.00256337	10147.5	0.00312656	9482.99	0.00130823		5198.85	-0.00122021	3019.82	0.00145646	6504.1	-0.000605177
1338.45	0.0634402	1236	-0.00449933	1993.72	0.0354794		3912.73	-0.00288876	10147.5	0.00280267	9482.94	0.000983595		5222.03	-0.000895927	3019.82	0.00113182	6527.31	0.000690388
1338.46	0.0630422	1240.84	-0.00290377	1993.72	0.0350813		3935.94	-0.0028884	10170.7	0.00312621	9506.2	0.00130859		5222.03	-0.00122056	3043	0.00243037	6527.31	0.000366497
1338.48	0.0626442	1240.84	-0.00330266	1993.72	0.0346832		3959.15	-0.00288805	10170.7	0.00280232	9506.14	0.00098395		5245.21	-0.000571644	3043	0.00210574	6527.31	4.26055e-05
1338.49	0.0622461	1240.84	-0.00370155	1993.72	0.0342851		3982.35	-0.00288769	10193.9	0.00312586	9529.4	0.00130894		5245.21	-0.000896281	3043	0.0017811	6527.31	-0.000281286
1338.5	0.0618481	1245.68	-0.00290377	1993.72	0.033887		4005.56	-0.00288733	10193.9	0.00280196	9529.35	0.000984305		5245.21	-0.00122092	3043	0.00145646	6527.31	-0.000605177
1338.51	0.06145	1245.68	-0.00330266	1993.72	0.0334889		4029.03	-0.00126004	10217.1	0.0031255	9552.61	0.0013093		5268.39	-0.000571999	3043	0.00113182	6550.52	0.000690388
1338.52	0.061052	1250.52	-0.00330266	1993.72	0.0330908		4028.98	-0.00158543	10217.1	0.00280161	9552.56	0.00098466		5268.39	-0.000896636	3066.18	0.00275501	6550.52	0.000366497
1338.54	0.0606539	1250.52	-0.00370155	1993.72	0.0326927		4028.93	-0.00191081	10240.4	0.00344904	9575.82	0.00130965		5268.39	-0.00122127	3066.18	0.00243037	6550.52	4.26055e-05
1338.55	0.0602559	1255.35	-0.00330266	1993.72	0.0322946		4028.87	-0.0022362	10240.4	0.00312515	9575.76	0.000985016		5291.58	-0.000572353	3066.18	0.00210574	6550.52	-0.000281286
1338.56	0.0598578	1255.35	-0.00370155	1993.72	0.0318965		4028.82	-0.00256159	10240.4	0.00280126	9599.02	0.00131001		5291.58	-0.000896991	3066.18	0.0017811	6550.52	-0.000605177
1338.57	0.0594598	1255.35	-0.00410044	1993.72	0.0314984		4028.77	-0.00288698	10263.6	0.00344868	9598.97	0.000985371		5291.58	-0.00122163	3066.18	0.00145646	6573.72	0.000690388
1338.58	0.0590618	1260.19	-0.00370155	1993.72	0.0311003		4052.24	-0.00125968	10263.6	0.00312479	9622.23	0.00131036		5291.58	-0.00154627	3066.18	0.00113182	6573.72	0.000366497
1338.59	0.0586637	1260.19	-0.00410044	1993.72	0.0307022		4052.19	-0.00158507	10263.6	0.0028009	9622.17	0.000985726		5314.76	-0.000572708	3089.37	0.00243037	6573.72	4.26055e-05
1338.61	0.0582657	1265.03	-0.00410044	1993.72	0.0303041		4052.13	-0.00191046	10286.8	0.00312444	9645.43	0.00131072		5314.76	-0.000897346	3089.37	0.00210574	6573.72	-0.000281286
1338.62	0.0578676	1265.03	-0.00449933	1993.72	0.029906		4052.08	-0.00223585	10310	0.00312408	9645.38	0.000986081		5314.76	-0.00122198	3089.37	0.0017811	6573.72	-0.000605177
1338.63	0.0574696	1269.86	-0.00410044	1993.72	0.0295079		4052.03	-0.00256123	10310	0.00280019	9668.64	0.00131107		5314.76	-0.00154662	3089.37	0.00145646	6596.93	0.000690388
1338.64	0.0570715	1269.86	-0.00449933	1993.72	0.0291098		4051.97	-0.00288662	10333.2	0.00312373	9668.59	0.000986436		5337.94	-0.000897701	3089.37	0.00113182	6596.93	0.000366497
1338.65	0.0566735	1274.7	-0.00370155	1993.72	0.0287117		4075.45	-0.00125933	10333.2	0.00279984	9691.85	0.00131143		5337.94	-0.00122234	3112.55	0.00210574	6596.93	4.26055e-05
1338.66	0.0562754	1274.7	-0.00410044	1993.72	0.0283136		4075.39	-0.00158471	10356.4	0.00312337	9691.79	0.000986792		5361.12	-0.000573418	3112.55	0.0017811	6596.93	-0.000281286
1338.68	0.0558774	1274.7	-0.00449933	1993.72	0.0279155		4075.34	-0.0019101	10356.4	0.00279948	9715.05	0.00131179		5361.12	-0.000898055	3112.55	0.00145646	6596.93	-0.000605177
1338.69	0.0554793	1279.54	-0.00330266	1993.72	0.0275174		4075.29	-0.00223549	10379.6	0.00312302	9715	0.000987147		5361.12	-0.00122269	3112.55	0.00113182	6620.14	0.000366497
1338.7	0.0550813	1279.54	-0.00370155	1993.72	0.0271193		4075.23	-0.00256088	10402.8	0.00312267	9738.26	0.00131214		5384.3	-0.000573773	3135.73	0.00210574	6620.14	4.26055e-05
1338.71	0.0546833	1279.54	-0.00410044	1993.72	0.0267212		4098.6	-0.00158436	10402.8	0.00279877	9738.21	0.000987502		5384.3	-0.00089841	3135.73	0.0017811	6620.14	-0.000281286
1338.72	0.0542852	1284.38	-0.00290377	1993.72	0.0263231		4098.55	-0.00190975	10426	0.00312231	9761.47	0.0013125		5384.3	-0.00122305	3135.73	0.00145646	6620.14	-0.000605177
1338.74	0.0538872	1284.38	-0.00330266	1993.72	0.025925		4121.75	-0.00190939	10426	0.00279842	9761.41	0.000987857		5407.48	-0.00024949	3135.73	0.00113182	6643.34	0.000690388
1338.75	0.0534891	1284.38	-0.00370155	1993.72	0.0255269		4121.7	-0.00223478	10449.2	0.00312196	9784.67	0.00131285		5407.48	-0.000574127	3158.91	0.00210574	6643.34	0.000366497
1338.76	0.0530911	1289.21	-0.00290377	1993.72	0.0251288		4144.96	-0.00190903	10449.2	0.00279807	9784.62	0.000988212		5407.48	-0.000898765	3158.91	0.0017811	6643.34	4.26055e-05
1338.77	0.052693	1289.21	-0.00330266	1993.72	0.0247307		4144.91	-0.00223442	10472.4	0.0031216	9807.88	0.00131321		5430.66	-0.000249845	3158.91	0.00145646	6643.34	-0.000281286
1338.78	0.052295	1294.05	-0.00290377	1993.72	0.0243326		4168.11	-0.00223407	10472.4	0.00279771	9807.83	0.000988567		5430.66	-0.000574482	3158.91	0.00113182	6643.34	-0.000605177
1338.79	0.0518969	1294.05	-0.00330266	1993.72	0.0239345		4168.06	-0.00255945	10495.6	0.00312125	9831.09	0.00131356		5430.66	-0.00089912	3182.09	0.00210574	6666.55	0.000690388
1338.81	0.0514989	1298.89	-0.00290377	1993.72	0.0235364		4191.64	-0.000281381	10495.6	0.00279736	9831.03	0.000988923		5453.84	-0.000250199	3182.09	0.0017811	6666.55	0.000366497
1338.82	0.0511009	1298.89	-0.00330266	1993.72	0.0231383		4191.59	-0.00060677	10518.8	0.00312089	9854.29	0.00131392		5453.84	-0.000574837	3182.09	0.00145646	6666.55	4.26055e-05
1338.83	0.0507028	1298.89	-0.00370155	1993.72	0.0227402		4191.53	-0.000932158	10518.8	0.002797	9854.24	0.000989278		5453.84	-0.000899475	3182.09	0.00113182	6689.76	0.000690388
1338.84	0.0503048	1303.73	-0.00330266	1993.72	0.0223421		4191.48	-0.00125755	10542	0.00312054	9877.5	0.00131427		5477.02	-0.000250554	3205.27	0.00210574	6689.76	0.000366497
1338.85	0.0499067	1303.73	-0.00370155	1993.72	0.021944		4191.43	-0.00158293	10542	0.00279665	9877.45	0.000989633		5477.02	-0.000575192	3205.27	0.0017811	6689.76	4.26055e-05
1338.86	0.0495087	1303.73	-0.00410044	1993.72	0.0215459		4191.37	-0.00190832	10565.2	0.00312019	9900.71	0.00131463		5477.02	-0.000899829	3205.27	0.00145646	6689.76	-0.000281286
1338.88	0.0491106	1303.73	-0.00449933	1993.72	0.0211478		4191.32	-0.00223371	10565.2	0.00279629	9900.65	0.000989988		5500.21	-0.000250909	3205.27	0.00113182	6712.96	0.000366497
1338.89	0.0487126	1308.56	-0.00410044	1993.72	0.0207497		4191.27	-0.0025591	10588.5	0.00311983	9923.91	0.00131498		5500.21	-0.000575547	3228.45	0.00210574	6712.96	4.26055e-05
1338.9	0.0483145	1308.56	-0.00449933	1993.72	0.0203516		4191.21	-0.00288449	10588.5	0.00279594	9923.86	0.000990343		5500.21	-0.000900184	3228.45	0.0017811	6712.96	-0.000281286
1338.91	0.0479165	1313.4	-0.00370155	1993.72	0.0199535		4214.9	4.43627e-05	10611.7	0.00311948	9947.12	0.00131534		5500.21	-0.00122482	3228.45	0.00145646	6712.96	-0.000605177
1338.92	0.0475184	1313.4	-0.00410044	1993.72	0.0195554		4214.85	-0.000281025	10611.7	0.00279559	9947.07	0.000990699		5523.39	-0.000251264	3228.45	0.00113182	6736.17	0.000366497
1338.93	0.0471204	1318.24	-0.00330266	1993.72	0.0191573		4214.79	-0.000606414	10634.9	0.00311912	9970.33	0.00131569		5523.39	-0.000575901	3251.63	0.00210574	6736.17	4.26055e-05
1338.95	0.0467224	1318.24	-0.00370155	1993.72	0.0187592		4214.74	-0.000931802	10634.9	0.00279523	9970.27	0.000991054		5523.39	-0.000900539	3251.63	0.0017811	6736.17	-0.000281286
1338.96	0.0463243	1318.24	-0.00410044	1993.72	0.0183611		4214.69	-0.00125719	10658.1	0.00311877	9993.53	0.00131605		5523.39	-0.00122518	3251.63	0.00145646	6736.17	-0.000605177
1338.97	0.0459263	1323.08	-0.00250488	1993.72	0.017963		4214.63	-0.00158258	10658.1	0.00279488	9993.48	0.000991409		5546.57	-0.000251619	3251.63	0.00113182	6759.38	0.000690388
1338.98	0.0455282	1323.08	-0.00290377	1993.72	0.0175649		4214.58	-0.00190797	10681.3	0.00311841	10016.7	0.0013164		5546.57	-0.000576256	3274.81	0.00210574	6759.38	0.000366497
1338.99	0.0451302	1323.08	-0.00330266	1993.72	0.0171668		4214.53	-0.00223335	10681.3	0.00279452	10016.7	0.000991764		5546.57	-0.000900894	3274.81	0.0017811	6759.38	4.26055e-05
1339.01	0.0447321	1323.08	-0.00370155	1993.72	0.0167687		4214.47	-0.00255874	10704.5	0.00311806	10039.9	0.00131676		5546.57	-0.00122553	3274.81	0.00145646	6759.38	-0.000281286
1339.02	0.0443341	1327.91	-0.00250488	1993.72	0.0163706		4214.42	-0.00288413	10704.5	0.00279417	10039.9	0.000992119		5569.75	-0.000251973	3274.81	0.00113182	6782.58	0.000690388
1339.03	0.043936	1327.91	-0.00290377	1993.72	0.0159725		4237.89	-0.00125683	10727.7	0.00311771	10063.2	0.00131711		5569.75	-0.000576611	3298	0.00210574	6782.58	0.000366497
1339.04	0.043538	1332.75	-0.00250488	1993.72	0.0155744		4237.84	-0.00158222	10727.7	0.00279381	10063.1	0.000992474		5569.75	-0.000901248	3298	0.0017811	6805.79	0.000690388
1339.05	0.04314	1332.75	-0.00290377	1993.72	0.0151763		4237.79	-0.00190761	10750.9	0.00311735	10086.4	0.00131747		5592.93	7.23094e-05	3298	0.00145646	6805.79	0.000366497
1339.06	0.0427419	1332.75	-0.00330266	1998.58	0.090418		4237.73	-0.002233	10750.9	0.00279346	10086.3	0.00099283		5592.93	-0.000252328	3298	0.00113182	6828.99	0.000690388
1339.08	0.0423439	1337.59	-0.00290377	1998.58	0.0900199		4237.68	-0.00255839	10774.1	0.003117	10109.6	0.00131782		5592.93	-0.000576966	3321.18	0.00243037	6828.99	0.000366497
1339.09	0.0419458	1337.59	-0.00330266	1998.58	0.0896218		4237.63	-0.00288377	10774.1	0.00279311	10109.5	0.000993185		5592.93	-0.000901603	3321.18	0.00210574	6852.2	0.000690388
1339.1	0.0415478	1342.43	-0.00330266	1998.58	0.0892237		4260.83	-0.00288342	10797.3	0.00311664	10132.8	0.00131818		5616.11	0.000396592	3321.18	0.0017811	6852.2	0.000366497
1339.11	0.0411497	1342.43	-0.00370155	1998.58	0.0888256		4284.04	-0.00288306	10797.3	0.00279275	10132.7	0.00099354		5616.11	7.19547e-05	3321.18	0.00145646	6875.41	0.000690388
1339.12	0.0407517	1347.26	-0.00330266	1998.58	0.0884275		4307.25	-0.00288271	10820.5	0.00311629	10156	0.00131853		5616.11	-0.000252683	3321.18	0.00113182	6875.41	0.000366497
1339.13	0.0403536	1347.26	-0.00370155	1998.58	0.0880294		4330.45	-0.00288235	10820.5	0.0027924	10155.9	0.000993895		5616.11	-0.000577321	3344.36	0.00275501	6875.41	4.26055e-05
1339.15	0.0399556	1347.26	-0.00410044	1998.58	0.0876313		4353.93	-0.00125505	10843.7	0.00311593	10179.2	0.00131889		5639.29	7.15999e-05	3344.36	0.00243037	6875.41	-0.000281286
1339.16	0.0395575	1352.1	-0.00370155	1998.58	0.0872332		4353.87	-0.00158044	10843.7	0.00279204	10179.1	0.00099425		5639.29	-0.000253038	3344.36	0.00210574	6898.61	0.000366497
1339.17	0.0391595	1352.1	-0.00410044	1998.58	0.0868351		4353.82	-0.00190583	10866.9	0.00311558	10202.4	0.00131924		5639.29	-0.000577675	3344.36	0.0017811	6898.61	4.26055e-05
1339.18	0.0387615	1356.94	-0.00370155	1998.58	0.086437		4353.77	-0.00223122	10866.9	0.00279169	10202.3	0.000994606		5662.47	7.12451e-05	3344.36	0.00145646	6898.61	-0.000281286
1339.19	0.0383634	1356.94	-0.00410044	1998.58	0.0860389		4353.71	-0.00255661	10890.1	0.00311522	10225.6	0.0013196		5662.47	-0.000253393	3344.36	0.00113182	6898.61	-0.000605177
1339.21	0.0379654	1356.94	-0.00449933	1998.58	0.0856408		4353.66	-0.00288199	10890.1	0.00279133	10225.5	0.000994961		5662.47	-0.00057803	3367.54	0.00210574	6921.82	0.000690388
1339.22	0.0375673	1361.78	0.0437664	1998.58	0.0852427		4377.13	-0.0012547	10913.3	0.00311487	10248.8	0.00131995		5685.65	7.08903e-05	3367.54	0.0017811	6921.82	0.000366497
1339.23	0.0371693	1361.78	0.0433675	1998.58	0.0848446		4377.08	-0.00158009	10913.3	0.00279098	10248.8	0.000995316		5685.65	-0.000253747	3367.54	0.00145646	6921.82	4.26055e-05
1339.24	0.0367712	1361.78	0.0429686	1998.58	0.0844465		4377.03	-0.00190547	10936.5	0.00311452	10272	0.00132031		5685.65	-0.000578385	3367.54	0.00113182	6921.82	-0.000281286
1339.25	0.0363732	1361.78	0.0425697	1998.58	0.0840484		4376.97	-0.00223086	10936.5	0.00279062	10272	0.000995671		5685.65	-0.000903022	3390.72	0.00210574	6921.82	-0.000605177
1339.26	0.0359751	1361.78	0.0421708	1998.58	0.0836503		4376.92	-0.00255625	10959.8	0.00311416	10295.2	0.00132066		5708.84	-0.000254102	3390.72	0.0017811	6945.03	0.000690388
1339.28	0.0355771	1361.78	0.0417719	1998.58	0.0832522		4376.86	-0.00288164	10959.8	0.00279027	10295.2	0.000996026		5708.84	-0.00057874	3390.72	0.00145646	6945.03	0.000366497
1339.29	0.035179	1361.78	0.041373	1998.58	0.0828541		4400.18	-0.00223051	10983	0.00311381	10318.4	0.00132102		5708.84	-0.000903377	3390.72	0.00113182	6945.03	4.26055e-05
1339.3	0.034781	1361.78	0.0409741	1998.58	0.082456		4400.13	-0.00255589	10983	0.00278992	10318.4	0.000996381		5732.02	-0.000579094	3413.9	0.00275501	6968.23	0.000690388
1339.31	0.034383	1361.78	0.0405753	1998.58	0.0820579		4423.39	-0.00223015	11006.2	0.00311345	10341.6	0.00132138		5732.02	-0.000903732	3413.9	0.00243037	6968.23	0.000366497
1339.32	0.0339849	1361.78	0.0401764	1998.58	0.0816598		4446.65	-0.00190441	11006.2	0.00278956	10341.6	0.000996737		5755.2	-0.000254812	3413.9	0.00210574	6968.23	4.26055e-05
1339.33	0.0335869	1361.78	0.0397775	1998.58	0.0812617		4446.59	-0.00222979	11029.4	0.0031131	10364.8	0.00132173		5755.2	-0.000579449	3413.9	0.0017811	6968.23	-0.000281286
1339.35	0.0331888	1361.78	0.0393786	1998.58	0.0808636		4469.91	-0.00157866	11029.4	0.00278921	10364.8	0.000997092		5755.2	-0.000904087	3413.9	0.00145646	6991.44	0.000366497
1339.36	0.0327908	1361.78	0.0389797	1998.58	0.0804655		4469.85	-0.00190405	11052.6	0.00311274	10388	0.00132209		5755.2	-0.00122872	3413.9	0.00113182	6991.44	4.26055e-05
1339.37	0.0323927	1361.78	0.0385808	1998.58	0.0800674		4493.17	-0.00125292	11052.6	0.00278885	10388	0.000997447		5778.38	-0.000255166	3413.9	0.000807186	6991.44	-0.000281286
1339.38	0.0319947	1361.78	0.0381819	1998.58	0.0796693		4493.11	-0.00157831	11075.8	0.00311239	10411.3	0.00132244		5778.38	-0.000579804	3413.9	0.000482549	6991.44	-0.000605177
1339.39	0.0315966	1361.78	0.037783	1998.58	0.0792712		4493.06	-0.00190369	11075.8	0.0027885	10411.2	0.000997802		5778.38	-0.000904442	3437.08	0.00275501	7014.65	0.000690388
1339.4	0.0311986	1361.78	0.0373841	1998.58	0.0788731		4516.37	-0.00125256	11099	0.00311204	10434.5	0.0013228		5778.38	-0.00122908	3437.08	0.00243037	7014.65	0.000366497
1339.42	0.0308006	1361.78	0.0369852	1998.58	0.078475		4516.32	-0.00157795	11099	0.00278814	10434.4	0.000998157		5778.38	-0.00155372	3437.08	0.00210574	7014.65	4.26055e-05
1339.43	0.0304025	1361.78	0.0365864	1998.58	0.0780769		4516.27	-0.00190334	11122.2	0.00311168	10457.7	0.00132315		5801.56	-0.000255521	3437.08	0.0017811	7014.65	-0.000281286
1339.44	0.0300045	1361.78	0.0361875	1998.58	0.0776788		4516.21	-0.00222873	11122.2	0.00278779	10457.6	0.000998513		5801.56	-0.000580159	3437.08	0.00145646	7014.65	-0.000605177
1339.45	0.0296064	1361.78	0.0357886	1998.58	0.0772807		4516.16	-0.00255411	11145.4	0.00311133	10480.9	0.00132351		5801.56	-0.000904796	3437.08	0.00113182	7037.85	0.000690388
1339.46	0.0292084	1361.78	0.0353897	1998.58	0.0768826		4516.1	-0.0028795	11145.4	0.00278744	10480.8	0.000998868		5801.56	-0.00122943	3437.08	0.000807186	7037.85	0.000366497
1339.48	0.0288103	1361.78	0.0349908	1998.58	0.0764845		4539.58	-0.00125221	11168.6	0.00311097	10504.1	0.00132386		5801.56	-0.00155407	3437.08	0.000482549	7037.85	4.26055e-05
1339.49	0.0284123	1361.78	0.0345919	1998.58	0.0760864		4539.53	-0.00157759	11168.6	0.00278708	10504	0.000999223		5824.74	-0.000255876	3460.26	0.00275501	7037.85	-0.000281286
1339.5	0.0280142	1361.78	0.034193	1998.58	0.0756883		4539.47	-0.00190298	11191.8	0.00311062	10527.3	0.00132422		5824.74	-0.000580514	3460.26	0.00243037	7037.85	-0.000605177
1339.51	0.0276162	1361.78	0.0337941	1998.58	0.0752902		4539.42	-0.00222837	11191.8	0.00278673	10527.2	0.000999578		5824.74	-0.000905151	3460.26	0.00210574	7061.06	0.000366497
1339.52	0.0272181	1361.78	0.0333952	1998.58	0.0748921		4539.36	-0.00255376	11215	0.00311026	10550.5	0.00132457		5824.74	-0.00122979	3460.26	0.0017811	7061.06	4.26055e-05
1339.53	0.0268201	1361.78	0.0329963	1998.58	0.074494		4562.73	-0.00157724	11215	0.00278637	10550.4	0.000999933		5847.92	6.84067e-05	3460.26	0.00145646	7061.06	-0.000281286
1339.55	0.0264221	1361.78	0.0325975	1998.58	0.0740959		4562.68	-0.00190263	11238.2	0.00310991	10573.7	0.00132493		5847.92	-0.000256231	3460.26	0.00113182	7061.06	-0.000605177
1339.56	0.026024	1361.78	0.0321986	1998.58	0.0736978		4585.88	-0.00190227	11261.4	0.00343345	10573.6	0.00100029		5847.92	-0.000580868	3460.26	0.000807186	7084.27	0.000690388
1339.57	0.025626	1361.78	0.0317997	1998.58	0.0732997		4609.09	-0.00190191	11261.4	0.00310955	10596.9	0.00132528		5847.92	-0.000905506	3460.26	0.000482549	7084.27	0.000366497
1339.58	0.0252279	1361.78	0.0314008	1998.58	0.0729016		4609.04	-0.0022273	11284.6	0.00343309	10596.9	0.00100064		5847.92	-0.00123014	3483.45	0.00275501	7084.27	4.26055e-05
1339.59	0.0248299	1361.78	0.0310019	1998.58	0.0725035		4632.24	-0.00222695	11284.6	0.0031092	10620.1	0.00132564		5871.1	6.80519e-05	3483.45	0.00243037	7084.27	-0.000281286
1339.6	0.0244318	1361.78	0.030603	1998.58	0.0721054		4632.19	-0.00255233	11284.6	0.00278531	10620.1	0.001001		5871.1	-0.000256586	3483.45	0.00210574	7084.27	-0.000605177
1339.62	0.0240338	1361.78	0.0302041	1998.58	0.0717073		4655.61	-0.00125043	11307.9	0.00343274	10643.3	0.00132599		5871.1	-0.000581223	3483.45	0.0017811	7107.47	0.000690388
1339.63	0.0236357	1361.78	0.0298052	1998.58	0.0713092		4655.56	-0.00157581	11307.9	0.00310885	10643.3	0.00100135		5871.1	-0.000905861	3483.45	0.00145646	7107.47	0.000366497
1339.64	0.0232377	1361.78	0.0294063	1998.58	0.0709111		4655.5	-0.0019012	11307.9	0.00278495	10666.5	0.00132635		5871.1	-0.0012305	3483.45	0.00113182	7107.47	4.26055e-05
1339.65	0.0228397	1361.78	0.0290074	1998.58	0.070513		4655.45	-0.00222659	11331.1	0.00310849	10666.5	0.00100171		5894.29	-0.00025694	3483.45	0.000807186	7107.47	-0.000281286
1339.66	0.0224416	1361.78	0.0286086	1998.58	0.0701149		4655.4	-0.00255198	11331.1	0.0027846	10689.7	0.0013267		5894.29	-0.000581578	3506.63	0.00210574	7107.47	-0.000605177
1339.68	0.0220436	1361.78	0.0282097	1998.58	0.0697168		4655.34	-0.00287737	11354.3	0.00310814	10689.7	0.00100206		5894.29	-0.000906216	3506.63	0.0017811	7130.68	0.000690388
1339.69	0.0216455	1361.78	0.0278108	1998.58	0.0693187		4655.29	-0.00320275	11354.3	0.00278425	10712.9	0.00132706		5894.29	-0.00123085	3506.63	0.00145646	7130.68	0.000366497
1339.7	0.0212475	1361.78	0.0274119	1998.58	0.0689206		4678.82	-0.00125007	11377.5	0.00310778	10712.9	0.00100242		5894.29	-0.00155549	3506.63	0.00113182	7130.68	4.26055e-05
1339.71	0.0208494	1361.78	0.027013	1998.58	0.0685225		4678.76	-0.00157546	11400.7	0.00343132	10736.1	0.00132741		5917.47	-0.000257295	3529.81	0.00210574	7130.68	-0.000281286
1339.72	0.0204514	1361.78	0.0266141	1998.58	0.0681244		4678.71	-0.00190085	11400.7	0.00310743	10736.1	0.00100277		5917.47	-0.000581933	3529.81	0.0017811	7130.68	-0.000605177
1339.73	0.0200533	1361.78	0.0262152	1998.58	0.0677263		4678.66	-0.00222623	11423.9	0.00343097	10759.4	0.00132777		5917.47	-0.00090657	3529.81	0.00145646	7153.89	0.000690388
1339.75	0.0196553	1361.78	0.0258163	1998.58	0.0673282		4678.6	-0.00255162	11423.9	0.00310707	10759.3	0.00100313		5917.47	-0.00123121	3529.81	0.00113182	7153.89	0.000366497
1339.76	0.0192572	1361.78	0.0254174	1998.58	0.0669301		4678.55	-0.00287701	11447.1	0.00343061	10782.6	0.00132812		5917.47	-0.00155585	3529.81	0.000807186	7153.89	4.26055e-05
1339.77	0.0188592	1361.78	0.0250185	1998.58	0.066532		4678.5	-0.0032024	11447.1	0.00310672	10782.5	0.00100349		5917.47	-0.00188048	3552.99	0.00210574	7153.89	-0.000281286
1339.78	0.0184612	1361.78	0.0246197	1998.58	0.0661339		4678.44	-0.00352779	11470.3	0.00343026	10805.8	0.00132848		5940.65	-0.000582288	3552.99	0.0017811	7153.89	-0.000605177
1339.79	0.0180631	1361.78	0.0242208	1998.58	0.0657358		4678.39	-0.00385317	11470.3	0.00310637	10805.7	0.00100384		5940.65	-0.000906925	3552.99	0.00145646	7177.09	0.000690388
1339.8	0.0176651	1361.78	0.0238219	1998.58	0.0653377		4678.34	-0.00417856	11493.5	0.0034299	10829	0.00132883		5940.65	-0.00123156	3552.99	0.00113182	7177.09	0.000366497
1339.82	0.017267	1361.78	0.023423	1998.58	0.0649396		4678.28	-0.00450395	11493.5	0.00310601	10828.9	0.0010042		5940.65	-0.0015562	3552.99	0.000807186	7177.09	4.26055e-05
1339.83	0.016869	1361.78	0.0230241	1998.58	0.0645415		4702.03	-0.00124971	11516.7	0.00342955	10852.2	0.00132919		5940.65	-0.00188084	3552.99	0.000482549	7177.09	-0.000281286
1339.84	0.0164709	1361.78	0.0226252	1998.58	0.0641434		4701.97	-0.0015751	11516.7	0.00310566	10852.1	0.00100455		5963.83	-0.000582642	3576.17	0.00243037	7177.09	-0.000605177
1339.85	0.0160729	1361.78	0.0222263	1998.58	0.0637453		4701.92	-0.00190049	11539.9	0.00342919	10875.4	0.00132954		5963.83	-0.00090728	3576.17	0.00210574	7200.3	0.000690388
1339.86	0.0156748	1361.78	0.0218274	1998.58	0.0633472		4701.86	-0.00222588	11539.9	0.0031053	10875.3	0.00100491		5987.01	-0.00025836	3576.17	0.0017811	7200.3	0.000366497
1339.87	0.0152768	1361.78	0.0214285	1998.58	0.0629491		4701.81	-0.00255127	11563.1	0.00342884	10898.6	0.0013299		5987.01	-0.000582997	3576.17	0.00145646	7200.3	4.26055e-05
1339.89	0.0148788	1361.78	0.0210296	1998.58	0.062551		4701.76	-0.00287665	11563.1	0.00310495	10898.5	0.00100526		5987.01	-0.000907635	3576.17	0.00113182	7200.3	-0.000281286
1339.9	0.0144807	1361.78	0.0206308	1998.58	0.0621529		4725.18	-0.00157475	11586.3	0.00342848	10921.8	0.00133025		5987.01	-0.00123227	3576.17	0.000807186	7200.3	-0.000605177
1339.91	0.0140827	1361.78	0.0202319	1998.58	0.0617548		4725.12	-0.00190013	11586.3	0.00310459	10921.7	0.00100562		5987.01	-0.00155691	3576.17	0.000482549	7223.51	0.000690388
1339.92	0.0136846	1361.78	0.019833	1998.58	0.0613567		4748.33	-0.00189978	11586.3	0.0027807	10945	0.00133061		6010.19	-0.000258714	3599.35	0.00275501	7223.51	0.000366497
1339.93	0.0132866	1361.78	0.0194341	1998.58	0.0609586		4748.28	-0.00222517	11609.5	0.00342813	10944.9	0.00100597		6010.19	-0.000583352	3599.35	0.00243037	7223.51	4.26055e-05
1339.95	0.0128885	1361.78	0.0190352	1998.58	0.0605605		4771.48	-0.00222481	11609.5	0.00310424	10968.2	0.00133097		6010.19	-0.00090799	3599.35	0.00210574	7223.51	-0.000281286
1339.96	0.0124905	1361.78	0.0186363	1998.58	0.0601624		4794.69	-0.00222445	11609.5	0.00278035	10968.2	0.00100633		6010.19	-0.00123263	3599.35	0.0017811	7223.51	-0.000605177
1339.97	0.0120924	1361.78	0.0182374	1998.58	0.0597643		4794.64	-0.00254984	11632.7	0.00310388	10991.4	0.00133132		6010.19	-0.00155726	3599.35	0.00145646	7246.71	0.000690388
1339.98	0.0116944	1361.78	0.0178385	1998.58	0.0593662		4818.33	0.000379007	11632.7	0.00277999	10991.4	0.00100668		6033.37	-0.000908344	3599.35	0.00113182	7246.71	0.000366497
1339.99	0.0112963	1361.78	0.0174396	1998.58	0.0589681		4818.27	5.36189e-05	11656	0.00310353	11014.6	0.00133168		6033.37	-0.00123298	3599.35	0.000807186	7246.71	4.26055e-05
1341.79	0.113594	1361.78	0.0170407	1998.58	0.05857		4818.22	-0.000271769	11679.2	0.00342707	11014.6	0.00100704		6033.37	-0.00155762	3599.35	0.000482549	7246.71	-0.000281286
1341.8	0.113196	1361.78	0.0166419	1998.58	0.0581719		4818.17	-0.000597157	11679.2	0.00310318	11037.8	0.00133203		6056.55	-0.000908699	3622.53	0.00275501	7246.71	-0.000605177
1341.81	0.112798	1361.78	0.016243	1998.58	0.0577738		4818.11	-0.000922546	11679.2	0.00277928	11037.8	0.00100739		6056.55	-0.00123334	3622.53	0.00243037	7269.92	0.000690388
1341.83	0.1124	1361.78	0.0158441	1998.58	0.0573757		4818.06	-0.00124793	11702.4	0.00310282	11061	0.00133239		6056.55	-0.00155797	3622.53	0.00210574	7269.92	0.000366497
1341.84	0.112002	1361.78	0.0154452	1998.58	0.0569776		4818	-0.00157332	11702.4	0.00277893	11061	0.00100775		6079.73	-0.000909054	3622.53	0.0017811	7269.92	4.26055e-05
1341.85	0.111604	1361.78	0.0150463	1998.58	0.0565795		4817.95	-0.00189871	11725.6	0.00310247	11084.2	0.00133274		6079.73	-0.00123369	3622.53	0.00145646	7269.92	-0.000281286
1341.86	0.111206	1361.78	0.0146474	1998.58	0.0561814		4817.9	-0.0022241	11725.6	0.00277858	11084.2	0.0010081		6079.73	-0.00155833	3622.53	0.00113182	7269.92	-0.000605177
1341.87	0.110808	1361.78	0.0142485	1998.58	0.0557833		4817.84	-0.00254949	11748.8	0.00310211	11107.4	0.0013331		6102.92	-0.000909409	3622.53	0.000807186	7293.13	0.000366497
1341.88	0.11041	1361.78	0.0138496	1998.58	0.0553852		4817.79	-0.00287487	11748.8	0.00277822	11107.4	0.00100846		6102.92	-0.00123405	3645.71	0.00210574	7293.13	4.26055e-05
1341.9	0.110012	1361.78	0.0134507	1998.58	0.0549871		4841.53	0.000379363	11772	0.00310176	11130.7	0.00133345		6102.92	-0.00155868	3645.71	0.0017811	7293.13	-0.000281286
1341.91	0.109613	1361.78	0.0130518	1998.58	0.054589		4841.48	5.39749e-05	11772	0.00277787	11130.6	0.00100881		6102.92	-0.00188332	3645.71	0.00145646	7293.13	-0.000605177
1341.92	0.109215	1361.78	0.0126529	1998.58	0.0541909		4841.43	-0.000271413	11795.2	0.0031014	11153.9	0.00133381		6126.1	-0.000585126	3645.71	0.00113182	7316.33	0.000690388
1341.93	0.108817	1361.78	0.0122541	1998.58	0.0537928		4841.37	-0.000596801	11795.2	0.00277751	11153.8	0.00100917		6126.1	-0.000909764	3668.89	0.00243037	7316.33	0.000366497
1341.94	0.108419	1361.78	0.0118552	1998.58	0.0533947		4841.32	-0.00092219	11818.4	0.00310105	11177.1	0.00133416		6126.1	-0.0012344	3668.89	0.00210574	7316.33	4.26055e-05
1341.95	0.108021	1361.78	0.0114563	1998.58	0.0529966		4841.26	-0.00124758	11841.6	0.0031007	11177	0.00100952		6126.1	-0.00155904	3668.89	0.0017811	7316.33	-0.000281286
1341.97	0.107623	1361.78	0.0110574	1998.58	0.0525985		4841.21	-0.00157297	11841.6	0.0027768	11200.3	0.00133452		6149.28	-0.000585481	3668.89	0.00145646	7316.33	-0.000605177
1341.98	0.107225	1361.78	0.0106585	1998.58	0.0522004		4841.16	-0.00189835	11864.8	0.00310034	11200.2	0.00100988		6149.28	-0.000910118	3668.89	0.00113182	7339.54	0.000690388
1341.99	0.106827	1361.78	0.0102596	1998.58	0.0518023		4841.1	-0.00222374	11864.8	0.00277645	11223.5	0.00133487		6149.28	-0.00123476	3692.08	0.00275501	7339.54	0.000366497
1342	0.106429	1361.78	0.00986072	1998.58	0.0514042		4841.05	-0.00254913	11888	0.00309999	11223.4	0.00101023		6149.28	-0.00155939	3692.08	0.00243037	7339.54	4.26055e-05
1342.01	0.106031	1361.78	0.00946183	1998.58	0.0510061		4841	-0.00287452	11888	0.0027761	11246.7	0.00133523		6172.46	-0.000910473	3692.08	0.00210574	7339.54	-0.000281286
1342.02	0.105633	1361.78	0.00906294	1998.58	0.050608		4864.69	5.43309e-05	11911.2	0.00309963	11246.6	0.00101059		6172.46	-0.00123511	3692.08	0.0017811	7362.74	0.000366497
1342.04	0.105235	1361.78	0.00866405	1998.58	0.0502099		4864.63	-0.000271057	11911.2	0.00277574	11269.9	0.00133558		6172.46	-0.00155975	3692.08	0.00145646	7362.74	4.26055e-05
1342.05	0.104837	1361.78	0.00826516	1998.58	0.0498118		4864.58	-0.000596445	11934.4	0.00309928	11269.8	0.00101094		6172.46	-0.00188439	3692.08	0.00113182	7362.74	-0.000281286
1342.06	0.104439	1361.78	0.00786627	1998.58	0.0494137		4887.84	-0.000270701	11934.4	0.00277539	11293.1	0.00133594		6195.64	-0.000910828	3715.26	0.00340429	7385.95	0.000690388
1342.07	0.104041	1361.78	0.00746738	1998.58	0.0490156		4887.78	-0.000596089	11957.6	0.00309892	11293	0.0010113		6195.64	-0.00123547	3715.26	0.00307965	7385.95	0.000366497
1342.08	0.103643	1361.78	0.00706849	1998.58	0.0486175		4887.73	-0.000921478	11957.6	0.00277503	11316.3	0.00133629		6195.64	-0.0015601	3715.26	0.00275501	7385.95	4.26055e-05
1342.1	0.103245	1361.78	0.0066696	1998.58	0.0482194		4910.94	-0.000921122	11980.8	0.00342246	11316.3	0.00101165		6195.64	-0.00188474	3715.26	0.00243037	7385.95	-0.000281286
1342.11	0.102847	1361.78	0.00627071	1998.58	0.0478213		4910.88	-0.00124651	11980.8	0.00309857	11339.5	0.00133665		6218.82	-0.00123582	3715.26	0.00210574	7385.95	-0.000605177
1342.12	0.102449	1361.78	0.00587182	1998.58	0.0474232		4910.83	-0.0015719	11980.8	0.00277468	11339.5	0.00101201		6218.82	-0.00156046	3715.26	0.0017811	7409.16	0.000690388
1342.13	0.102051	1361.78	0.00547293	1998.58	0.0470251		4934.09	-0.00124615	12004	0.00342211	11362.7	0.001337		6218.82	-0.0018851	3715.26	0.00145646	7409.16	0.000366497
1342.14	0.101653	1361.78	0.00507404	1998.58	0.046627		4934.04	-0.00157154	12004	0.00309821	11362.7	0.00101236		6242	-0.00123618	3715.26	0.00113182	7409.16	4.26055e-05
1342.15	0.101255	1361.78	0.00467515	1998.58	0.0462289		4933.98	-0.00189693	12004	0.00277432	11385.9	0.00133736		6242	-0.00156081	3715.26	0.000807186	7409.16	-0.000281286
1342.17	0.100856	1361.78	0.00427626	1998.58	0.0458308		4957.19	-0.00189657	12027.3	0.00342175	11385.9	0.00101272		6242	-0.00188545	3715.26	0.000482549	7409.16	-0.000605177
1342.18	0.100458	1361.78	0.00387737	1998.58	0.0454327		4957.14	-0.00222196	12027.3	0.00309786	11409.1	0.00133771		6265.18	-0.000911892	3715.26	0.000157911	7432.36	0.000690388
1342.19	0.10006	1361.78	0.00347848	1998.58	0.0450346		4957.08	-0.00254735	12027.3	0.00277397	11409.1	0.00101308		6265.18	-0.00123653	3738.44	0.00340429	7432.36	0.000366497
1342.2	0.0996623	1361.78	0.00307959	1998.58	0.0446365		4980.5	-0.00124544	12050.5	0.0034214	11432.3	0.00133807		6265.18	-0.00156117	3738.44	0.00307965	7432.36	4.26055e-05
1342.21	0.0992643	1361.78	0.0026807	1998.58	0.0442384		4980.45	-0.00157083	12050.5	0.00309751	11432.3	0.00101343		6265.18	-0.00188581	3738.44	0.00275501	7432.36	-0.000281286
1342.22	0.0988663	1361.78	0.00228181	1998.58	0.0438403		4980.4	-0.00189622	12050.5	0.00277361	11455.5	0.00133842		6288.36	-0.000912247	3738.44	0.00243037	7455.57	0.000690388
1342.24	0.0984682	1361.78	0.00188292	1998.58	0.0434422		4980.34	-0.00222161	12073.7	0.00342104	11455.5	0.00101379		6288.36	-0.00123688	3738.44	0.00210574	7455.57	0.000366497
1342.25	0.0980702	1361.78	0.00148403	1998.58	0.0430441		4980.29	-0.00254699	12073.7	0.00309715	11478.8	0.00133878		6288.36	-0.00156152	3738.44	0.0017811	7478.78	0.000690388
1342.26	0.0976721	1361.78	0.00108514	1998.58	0.042646		4980.24	-0.00287238	12073.7	0.00277326	11478.7	0.00101414		6288.36	-0.00188616	3738.44	0.00145646	7478.78	0.000366497
1342.27	0.0972741	1361.78	0.000686245	1998.58	0.0422479		4980.18	-0.00319777	12096.9	0.0030968	11502	0.00133913		6311.55	-0.000587964	3738.44	0.00113182	7478.78	4.26055e-05
1342.28	0.096876	1361.78	0.000287355	1998.58	0.0418498		5003.71	-0.00124509	12120.1	0.00309644	11501.9	0.0010145		6311.55	-0.000912602	3738.44	0.000807186	7501.98	0.000366497
1342.3	0.096478	1361.78	-0.000111535	1998.58	0.0414517		5003.66	-0.00157047	12120.1	0.00277255	11525.2	0.00133949		6311.55	-0.00123724	3738.44	0.000482549	7501.98	4.26055e-05
1346.57	0.114788	1361.78	-0.000510426	1998.58	0.0410536		5003.6	-0.00189586	12143.3	0.00309609	11525.1	0.00101485		6311.55	-0.00156188	3738.44	0.000157911	7501.98	-0.000281286
1346.58	0.11439	1361.78	-0.000909316	1998.58	0.0406555		5003.55	-0.00222125	12143.3	0.0027722	11548.4	0.00133984		6334.73	-0.000588319	3738.44	-0.000166727	7525.19	0.000690388
1346.6	0.113992	1361.78	-0.00130821	1998.58	0.0402574		5003.5	-0.00254664	12166.5	0.00309573	11548.3	0.00101521		6334.73	-0.000912957	3761.62	0.00307965	7525.19	0.000366497
1346.61	0.113594	1361.78	-0.0017071	1998.58	0.0398593		5003.44	-0.00287203	12166.5	0.00277184	11571.6	0.0013402		6334.73	-0.00123759	3761.62	0.00275501	7525.19	4.26055e-05
1346.62	0.113196	1361.78	-0.00210599	1998.58	0.0394612		5026.92	-0.00124473	12189.7	0.00309538	11571.5	0.00101556		6357.91	-0.000588674	3761.62	0.00243037	7525.19	-0.000281286
1346.63	0.112798	1361.78	-0.00250488	1998.58	0.0390632		5050.12	-0.00124437	12189.7	0.00277149	11594.8	0.00134056		6357.91	-0.000913312	3761.62	0.00210574	7525.19	-0.000605177
1346.64	0.1124	1361.78	-0.00290377	1998.58	0.0386651		5073.33	-0.00124402	12212.9	0.00309503	11594.7	0.00101592		6357.91	-0.00123795	3761.62	0.0017811	7548.4	0.000690388
1346.65	0.112002	1361.78	-0.00330266	1998.58	0.038267		5096.54	-0.00124366	12236.1	0.00309467	11618	0.00134091		6381.09	-0.000589029	3761.62	0.00145646	7548.4	0.000366497
1346.67	0.111604	1361.78	-0.00370155	1998.58	0.0378689		5119.8	-0.000917918	12259.3	0.00309432	11617.9	0.00101627		6381.09	-0.000913666	3761.62	0.00113182	7548.4	4.26055e-05
1351.37	0.115584	1361.78	-0.00410044	1998.58	0.0374708		5119.74	-0.00124331	12259.3	0.00277043	11641.2	0.00134127		6381.09	-0.0012383	3761.62	0.000807186	7548.4	-0.000281286
1351.38	0.115186	1361.78	-0.00449933	1998.58	0.0370727		5119.69	-0.00156869	12282.5	0.00341785	11641.1	0.00101663		6404.27	-0.000264746	3761.62	0.000482549	7548.4	-0.000605177
1351.39	0.114788	1361.78	-0.00489822	1998.58	0.0366746		5143.22	0.000383991	12282.5	0.00309396	11664.4	0.00134162		6404.27	-0.000589384	3784.8	0.00210574	7571.6	0.000690388
1351.4	0.11439	1361.78	-0.00529711	1998.58	0.0362765		5143.16	5.86029e-05	12282.5	0.00277007	11664.4	0.00101698		6404.27	-0.000914021	3784.8	0.0017811	7571.6	0.000366497
1356.17	0.115982	1361.78	-0.005696	1998.58	0.0358784		5143.11	-0.000266785	12305.7	0.00309361	11687.6	0.00134198		6404.27	-0.00123866	3784.8	0.00145646	7571.6	4.26055e-05
1356.18	0.115584	1361.78	-0.00609489	1998.58	0.0354803		5143.06	-0.000592173	12328.9	0.00309325	11687.6	0.00101734		6427.45	-0.000265101	3784.8	0.00113182	7571.6	-0.000281286
1356.19	0.115186	1366.61	0.179389	1998.58	0.0350822		5143	-0.000917562	12352.1	0.00341679	11710.8	0.00134233		6427.45	-0.000589738	3784.8	0.000807186	7571.6	-0.000605177
1360.98	0.11638	1366.61	0.17899	1998.58	0.0346841		5142.95	-0.00124295	12352.1	0.0030929	11710.8	0.00101769		6427.45	-0.000914376	3784.8	0.000482549	7594.81	0.000690388
1360.99	0.115982	1366.61	0.178591	1998.58	0.034286		5142.9	-0.00156834	12352.1	0.00276901	11734	0.00134269		6450.63	-0.000265456	3807.98	0.00210574	7594.81	0.000366497
1365.78	0.116778	1366.61	0.178192	1998.58	0.0338879		5142.84	-0.00189373	12375.4	0.00341644	11734	0.00101805		6450.63	-0.000590093	3807.98	0.0017811	7594.81	4.26055e-05
1365.79	0.11638	1366.61	0.177793	1998.58	0.0334898		5142.79	-0.00221911	12375.4	0.00309254	11757.2	0.00134304		6450.63	-0.000914731	3807.98	0.00145646	7594.81	-0.000281286
1370.59	0.117176	1366.61	0.177395	1998.58	0.0330917		5142.74	-0.0025445	12375.4	0.00276865	11757.2	0.0010184		6450.63	-0.00123937	3807.98	0.00113182	7594.81	-0.000605177
1370.6	0.116778	1366.61	0.176996	1998.58	0.0326936		5142.68	-0.00286989	12398.6	0.00341608	11780.4	0.0013434		6473.81	-0.00026581	3807.98	0.000807186	7618.02	0.000690388
1375.4	0.117176	1366.61	0.176597	1998.58	0.0322955		5166.42	0.000384347	12398.6	0.00309219	11780.4	0.00101876		6473.81	-0.000590448	3807.98	0.000482549	7618.02	0.000366497
1375.42	0.116778	1366.61	0.176198	1998.58	0.0318974		5166.37	5.89589e-05	12421.8	0.00341573	11803.6	0.00134375		6473.81	-0.000915086	3831.16	0.00210574	7618.02	4.26055e-05
1375.43	0.11638	1366.61	0.175799	1998.58	0.0314993		5166.32	-0.000266429	12421.8	0.00309184	11803.6	0.00101911		6473.81	-0.00123972	3831.16	0.0017811	7618.02	-0.000281286
1380.23	0.116778	1366.61	0.1754	1998.58	0.0311012		5166.26	-0.000591817	12445	0.00341537	11826.9	0.00134411		6497	-0.000266165	3831.16	0.00145646	7618.02	-0.000605177
1380.25	0.11638	1366.61	0.175001	1998.58	0.0307031		5166.21	-0.000917205	12445	0.00309148	11826.8	0.00101947		6497	-0.000590803	3831.16	0.00113182	7641.22	0.000690388
1380.26	0.115982	1366.61	0.174602	1998.58	0.030305		5166.16	-0.00124259	12468.2	0.00341502	11850.1	0.00134446		6497	-0.00091544	3831.16	0.000807186	7641.22	0.000366497
1380.27	0.115584	1366.61	0.174203	1998.58	0.0299069		5166.1	-0.00156798	12468.2	0.00309113	11850	0.00101982		6497	-0.00124008	3831.16	0.000482549	7641.22	4.26055e-05
1385.07	0.115982	1366.61	0.173805	1998.58	0.0295088		5166.05	-0.00189337	12491.4	0.00309077	11873.3	0.00134482		6520.18	-0.00026652	3854.34	0.00275501	7641.22	-0.000281286
1385.09	0.115584	1366.61	0.173406	1998.58	0.0291107		5166	-0.00221876	12514.6	0.00341431	11873.2	0.00102018		6520.18	-0.000591158	3854.34	0.00243037	7664.43	0.000366497
1385.1	0.115186	1366.61	0.173007	1998.58	0.0287126		5165.94	-0.00254415	12514.6	0.00309042	11896.5	0.00134517		6520.18	-0.000915795	3854.34	0.00210574	7664.43	4.26055e-05
1385.11	0.114788	1366.61	0.172608	1998.58	0.0283145		5165.89	-0.00286953	12514.6	0.00276653	11896.4	0.00102053		6520.18	-0.00124043	3854.34	0.0017811	7664.43	-0.000281286
1385.12	0.11439	1366.61	0.172209	1998.58	0.0279164		5189.31	-0.00156763	12537.8	0.00309006	11919.7	0.00134553		6543.36	-0.000266875	3854.34	0.00145646	7687.64	0.000366497
1389.93	0.114788	1366.61	0.17181	1998.58	0.0275183		5189.26	-0.00189301	12561	0.00308971	11919.6	0.00102089		6543.36	-0.000591512	3854.34	0.00113182	7687.64	4.26055e-05
1389.94	0.11439	1366.61	0.171411	1998.58	0.0271202		5189.2	-0.0022184	12561	0.00276582	11942.9	0.00134588		6543.36	-0.00091615	3854.34	0.000807186	7687.64	-0.000281286
1389.95	0.113992	1366.61	0.171012	1998.58	0.0267221		5212.57	-0.00124188	12584.2	0.00308936	11942.8	0.00102124		6543.36	-0.00124079	3854.34	0.000482549	7687.64	-0.000605177
1389.96	0.113594	1366.61	0.170613	1998.58	0.026324		5212.52	-0.00156727	12584.2	0.00276546	11966.1	0.00134624		6566.54	-0.000591867	3877.52	0.00275501	7710.84	0.000366497
1389.97	0.113196	1366.61	0.170215	1998.58	0.0259259		5212.46	-0.00189266	12607.4	0.003089	11966	0.0010216		6566.54	-0.000916505	3877.52	0.00243037	7710.84	4.26055e-05
1389.99	0.112798	1366.61	0.169816	1998.58	0.0255278		5235.88	-0.000590749	12607.4	0.00276511	11989.3	0.00134659		6566.54	-0.00124114	3877.52	0.00210574	7710.84	-0.000281286
1390	0.1124	1366.61	0.169417	1998.58	0.0251297		5235.83	-0.000916137	12630.6	0.00308865	11989.2	0.00102195		6589.72	-0.000267584	3877.52	0.0017811	7710.84	-0.000605177
1390.01	0.112002	1366.61	0.169018	1998.58	0.0247316		5235.78	-0.00124153	12630.6	0.00276476	12012.5	0.00134695		6589.72	-0.000592222	3877.52	0.00145646	7734.05	0.000366497
1390.02	0.111604	1366.61	0.168619	1998.58	0.0243335		5259.14	-0.000265005	12653.8	0.00341218	12012.5	0.00102231		6589.72	-0.000916859	3877.52	0.00113182	7734.05	4.26055e-05
1390.03	0.111206	1366.61	0.16822	1998.58	0.0239354		5259.09	-0.000590393	12653.8	0.00308829	12035.7	0.0013473		6589.72	-0.0012415	3877.52	0.000807186	7734.05	-0.000281286
1390.04	0.110808	1366.61	0.167821	1998.58	0.0235373		5259.04	-0.000915781	12653.8	0.0027644	12035.7	0.00102267		6612.9	-0.000267939	3877.52	0.000482549	7734.05	-0.000605177
1394.8	0.112798	1366.61	0.167422	1998.58	0.0231392		5282.46	0.000386127	12677	0.00308794	12058.9	0.00134766		6612.9	-0.000592577	3900.71	0.00210574	7757.26	0.000690388
1394.81	0.1124	1366.61	0.167023	1998.58	0.0227411		5282.4	6.07389e-05	12677	0.00276405	12058.9	0.00102302		6612.9	-0.000917214	3900.71	0.0017811	7757.26	0.000366497
1394.83	0.112002	1366.61	0.166625	1998.58	0.022343		5282.35	-0.000264649	12700.2	0.00308758	12082.1	0.00134801		6612.9	-0.00124185	3900.71	0.00145646	7757.26	4.26055e-05
1394.84	0.111604	1366.61	0.166226	1998.58	0.0219449		5282.3	-0.000590037	12700.2	0.00276369	12082.1	0.00102338		6636.08	-0.000268294	3900.71	0.00113182	7757.26	-0.000281286
1394.85	0.111206	1366.61	0.165827	2003.43	0.143366		5282.24	-0.000915425	12723.5	0.00308723	12105.3	0.00134837		6636.08	-0.000592931	3923.89	0.00210574	7757.26	-0.000605177
1394.86	0.110808	1366.61	0.165428	2003.43	0.142968		5282.19	-0.00124081	12723.5	0.00276334	12105.3	0.00102373		6636.08	-0.000917569	3923.89	0.0017811	7780.46	0.000690388
1394.87	0.11041	1366.61	0.165029	2003.43	0.14257		5282.14	-0.0015662	12746.7	0.00308688	12128.5	0.00134872		6636.08	-0.00124221	3923.89	0.00145646	7780.46	0.000366497
1394.88	0.110012	1366.61	0.16463	2003.43	0.142172		5282.08	-0.00189159	12746.7	0.00276298	12128.5	0.00102409		6659.26	-0.000593286	3923.89	0.00113182	7780.46	4.26055e-05
1399.69	0.11041	1366.61	0.164231	2003.43	0.141774		5282.03	-0.00221698	12769.9	0.00308652	12151.7	0.00134908		6659.26	-0.000917924	3947.07	0.00210574	7780.46	-0.000281286
1399.7	0.110012	1366.61	0.163832	2003.43	0.141376		5281.98	-0.00254237	12769.9	0.00276263	12151.7	0.00102444		6659.26	-0.00124256	3947.07	0.0017811	7780.46	-0.000605177
1399.71	0.109613	1366.61	0.163433	2003.43	0.140977		5281.92	-0.00286775	12793.1	0.00308617	12175	0.00134943		6682.44	-0.000593641	3947.07	0.00145646	7803.67	0.000690388
1399.73	0.109215	1366.61	0.163035	2003.43	0.140579		5281.87	-0.00319314	12793.1	0.00276228	12174.9	0.0010248		6682.44	-0.000918279	3947.07	0.00113182	7803.67	0.000366497
1399.74	0.108817	1366.61	0.162636	2003.43	0.140181		5281.81	-0.00351853	12816.3	0.00308581	12198.2	0.00134979		6682.44	-0.00124292	3970.25	0.00210574	7803.67	4.26055e-05
1399.75	0.108419	1366.61	0.162237	2003.43	0.139783		5281.76	-0.00384392	12816.3	0.00276192	12198.1	0.00102515		6705.63	-0.000269358	3970.25	0.0017811	7803.67	-0.000281286
1404.53	0.109613	1366.61	0.161838	2003.43	0.139385		5281.71	-0.00416931	12839.5	0.00308546	12221.4	0.00135015		6705.63	-0.000593996	3970.25	0.00145646	7803.67	-0.000605177
1404.54	0.109215	1366.61	0.161439	2003.43	0.138987		5305.66	0.000386483	12839.5	0.00276157	12221.3	0.00102551		6705.63	-0.000918633	3970.25	0.00113182	7826.88	0.000690388
1404.55	0.108817	1366.61	0.16104	2003.43	0.138589		5305.61	6.1095e-05	12862.7	0.0030851	12244.6	0.0013505		6705.63	-0.00124327	3993.43	0.00210574	7826.88	0.000366497
1404.57	0.108419	1366.61	0.160641	2003.43	0.138191		5305.56	-0.000264293	12862.7	0.00276121	12244.5	0.00102586		6728.81	-0.000269713	3993.43	0.0017811	7826.88	4.26055e-05
1404.58	0.108021	1366.61	0.160242	2003.43	0.137793		5305.5	-0.000589681	12885.9	0.00308475	12267.8	0.00135086		6728.81	-0.000594351	3993.43	0.00145646	7826.88	-0.000281286
1404.59	0.107623	1366.61	0.159843	2003.43	0.137395		5305.45	-0.000915069	12885.9	0.00276086	12267.7	0.00102622		6728.81	-0.000918988	3993.43	0.00113182	7826.88	-0.000605177
1404.6	0.107225	1366.61	0.159445	2003.43	0.136996		5305.4	-0.00124046	12909.1	0.00308439	12291	0.00135121		6728.81	-0.00124363	4016.61	0.00243037	7850.08	0.000366497
1409.38	0.108419	1366.61	0.159046	2003.43	0.136598		5305.34	-0.00156585	12909.1	0.0027605	12290.9	0.00102657		6728.81	-0.00156826	4016.61	0.00210574	7850.08	4.26055e-05
1409.39	0.108021	1366.61	0.158647	2003.43	0.1362		5305.29	-0.00189123	12932.3	0.00308404	12314.2	0.00135157		6751.99	-0.000270068	4016.61	0.0017811	7850.08	-0.000281286
1409.41	0.107623	1366.61	0.158248	2003.43	0.135802		5305.24	-0.00221662	12932.3	0.00276015	12314.1	0.00102693		6751.99	-0.000594705	4016.61	0.00145646	7850.08	-0.000605177
1409.42	0.107225	1366.61	0.157849	2003.43	0.135404		5305.18	-0.00254201	12955.5	0.00308369	12337.4	0.00135192		6751.99	-0.000919343	4016.61	0.00113182	7873.29	0.000690388
1414.2	0.108419	1366.61	0.15745	2003.43	0.135006		5305.13	-0.0028674	12955.5	0.00275979	12337.3	0.00102728		6751.99	-0.00124398	4016.61	0.000807186	7873.29	0.000366497
1414.21	0.108021	1366.61	0.157051	2003.43	0.134608		5305.07	-0.00319279	12978.7	0.00308333	12360.6	0.00135228		6751.99	-0.00156862	4039.79	0.00275501	7873.29	4.26055e-05
1414.22	0.107623	1366.61	0.156652	2003.43	0.13421		5305.02	-0.00351817	12978.7	0.00275944	12360.6	0.00102764		6775.17	-0.00059506	4039.79	0.00243037	7873.29	-0.000281286
1414.24	0.107225	1366.61	0.156253	2003.43	0.133812		5304.97	-0.00384356	13001.9	0.00308298	12383.8	0.00135263		6775.17	-0.000919698	4039.79	0.00210574	7873.29	-0.000605177
1418.79	0.115982	1366.61	0.155855	2003.43	0.133414		5304.91	-0.00416895	13001.9	0.00275909	12383.8	0.00102799		6775.17	-0.00124434	4039.79	0.0017811	7896.49	0.000690388
1418.81	0.115584	1366.61	0.155456	2003.43	0.133015		5304.86	-0.00449434	13025.1	0.00308262	12407	0.00135299		6775.17	-0.00156897	4039.79	0.00145646	7896.49	0.000366497
1418.82	0.115186	1366.61	0.155057	2003.43	0.132617		5328.82	6.1451e-05	13025.1	0.00275873	12407	0.00102835		6798.35	-0.000270777	4039.79	0.00113182	7896.49	4.26055e-05
1418.83	0.114788	1366.61	0.154658	2003.43	0.132219		5328.76	-0.000263937	13048.3	0.00308227	12430.2	0.00135334		6798.35	-0.000595415	4039.79	0.000807186	7896.49	-0.000281286
1418.84	0.11439	1366.61	0.154259	2003.43	0.131821		5328.71	-0.000589325	13048.3	0.00275838	12430.2	0.0010287		6798.35	-0.000920053	4039.79	0.000482549	7896.49	-0.000605177
1418.85	0.113992	1366.61	0.15386	2003.43	0.131423		5328.66	-0.000914713	13071.5	0.00308191	12453.4	0.0013537		6798.35	-0.00124469	4062.97	0.00275501	7919.7	0.000690388
1418.86	0.113594	1366.61	0.153461	2003.43	0.131025		5328.6	-0.0012401	13071.5	0.00275802	12453.4	0.00102906		6821.53	-0.000271132	4062.97	0.00243037	7919.7	0.000366497
1418.88	0.113196	1366.61	0.153062	2003.43	0.130627		5328.55	-0.00156549	13094.8	0.00308156	12476.6	0.00135405		6821.53	-0.00059577	4062.97	0.00210574	7919.7	4.26055e-05
1418.89	0.112798	1366.61	0.152663	2003.43	0.130229		5328.5	-0.00189088	13094.8	0.00275767	12476.6	0.00102941		6821.53	-0.000920407	4062.97	0.0017811	7919.7	-0.000281286
1418.9	0.1124	1366.61	0.152264	2003.43	0.129831		5328.44	-0.00221627	13118	0.00308121	12499.8	0.00135441		6821.53	-0.00124505	4062.97	0.00145646	7919.7	-0.000605177
1418.91	0.112002	1366.61	0.151866	2003.43	0.129433		5328.39	-0.00254165	13118	0.00275731	12499.8	0.00102977		6821.53	-0.00156968	4062.97	0.00113182	7942.91	0.000690388
1418.92	0.111604	1366.61	0.151467	2003.43	0.129034		5328.33	-0.00286704	13141.2	0.00308085	12523.1	0.00135476		6844.71	-0.000271487	4062.97	0.000807186	7942.91	0.000366497
1418.94	0.111206	1366.61	0.151068	2003.43	0.128636		5328.28	-0.00319243	13141.2	0.00275696	12523	0.00103012		6844.71	-0.000596125	4062.97	0.000482549	7942.91	4.26055e-05
1418.95	0.110808	1366.61	0.150669	2003.43	0.128238		5328.23	-0.00351782	13164.4	0.0030805	12546.3	0.00135512		6844.71	-0.000920762	4086.16	0.00275501	7942.91	-0.000281286
1418.96	0.11041	1366.61	0.15027	2003.43	0.12784		5328.17	-0.00384321	13164.4	0.00275661	12546.2	0.00103048		6844.71	-0.0012454	4086.16	0.00243037	7942.91	-0.000605177
1418.97	0.110012	1366.61	0.149871	2003.43	0.127442		5328.12	-0.00416859	13187.6	0.00308014	12569.5	0.00135547		6844.71	-0.00157004	4086.16	0.00210574	7966.11	0.000690388
1418.98	0.109613	1366.61	0.149472	2003.43	0.127044		5351.76	-0.00156513	13187.6	0.00275625	12569.4	0.00103083		6844.71	-0.00189467	4086.16	0.0017811	7966.11	0.000366497
1418.99	0.109215	1366.61	0.149073	2003.43	0.126646		5351.7	-0.00189052	13210.8	0.00307979	12592.7	0.00135583		6867.89	-0.000271842	4086.16	0.00145646	7966.11	4.26055e-05
1419.01	0.108817	1366.61	0.148674	2003.43	0.126248		5374.91	-0.00189017	13210.8	0.0027559	12592.6	0.00103119		6867.89	-0.000596479	4086.16	0.00113182	7966.11	-0.000281286
1419.02	0.108419	1366.61	0.148276	2003.43	0.12585		5374.85	-0.00221555	13234	0.00307943	12615.9	0.00135618		6867.89	-0.000921117	4086.16	0.000807186	7966.11	-0.000605177
1419.03	0.108021	1366.61	0.147877	2003.43	0.125452		5398.12	-0.00188981	13234	0.00275554	12615.8	0.00103154		6867.89	-0.00124575	4086.16	0.000482549	7989.32	0.000690388
1419.04	0.107623	1366.61	0.147478	2003.43	0.125053		5398.06	-0.0022152	13257.2	0.00307908	12639.1	0.00135654		6867.89	-0.00157039	4109.34	0.00243037	7989.32	0.000366497
1419.05	0.107225	1366.61	0.147079	2003.43	0.124655		5421.27	-0.00221484	13257.2	0.00275519	12639	0.0010319		6891.08	-0.000272197	4109.34	0.00210574	7989.32	4.26055e-05
1419.06	0.106827	1366.61	0.14668	2003.43	0.124257		5421.21	-0.00254023	13280.4	0.00307872	12662.3	0.00135689		6891.08	-0.000596834	4109.34	0.0017811	7989.32	-0.000281286
1419.08	0.106429	1366.61	0.146281	2003.43	0.123859		5444.58	-0.00156371	13280.4	0.00275483	12662.2	0.00103226		6891.08	-0.000921472	4109.34	0.00145646	7989.32	-0.000605177
1419.09	0.106031	1366.61	0.145882	2003.43	0.123461		5444.53	-0.0018891	13303.6	0.00307837	12685.5	0.00135725		6891.08	-0.00124611	4109.34	0.00113182	8012.53	0.000690388
1423.33	0.125535	1366.61	0.145483	2003.43	0.123063		5444.47	-0.00221449	13303.6	0.00275448	12685.4	0.00103261		6891.08	-0.00157075	4109.34	0.000807186	8012.53	0.000366497
1423.34	0.125137	1366.61	0.145084	2003.43	0.122665		5444.42	-0.00253987	13326.8	0.00307802	12708.7	0.0013576		6914.26	-0.000597189	4109.34	0.000482549	8012.53	4.26055e-05
1423.35	0.124739	1366.61	0.144686	2003.43	0.122267		5444.37	-0.00286526	13326.8	0.00275412	12708.6	0.00103297		6914.26	-0.000921827	4109.34	0.000157911	8012.53	-0.000281286
1423.36	0.124341	1366.61	0.144287	2003.43	0.121869		5444.31	-0.00319065	13350	0.00307766	12731.9	0.00135796		6914.26	-0.00124646	4132.52	0.00210574	8012.53	-0.000605177
1423.38	0.123943	1366.61	0.143888	2003.43	0.121471		5444.26	-0.00351604	13350	0.00275377	12731.9	0.00103332		6937.44	5.17313e-05	4132.52	0.0017811	8035.73	0.000690388
1423.39	0.123545	1366.61	0.143489	2003.43	0.121073		5444.21	-0.00384143	13373.2	0.00307731	12755.1	0.00135831		6937.44	-0.000272906	4132.52	0.00145646	8035.73	0.000366497
1423.4	0.123147	1366.61	0.14309	2003.43	0.120674		5467.84	-0.00123797	13373.2	0.00275342	12755.1	0.00103368		6937.44	-0.000597544	4132.52	0.00113182	8035.73	4.26055e-05
1423.41	0.122749	1366.61	0.142691	2003.43	0.120276		5467.79	-0.00156335	13396.4	0.00307695	12778.3	0.00135867		6937.44	-0.000922181	4132.52	0.000807186	8035.73	-0.000281286
1423.42	0.122351	1366.61	0.142292	2003.43	0.119878		5467.73	-0.00188874	13396.4	0.00275306	12778.3	0.00103403		6960.62	-0.000273261	4132.52	0.000482549	8035.73	-0.000605177
1423.44	0.121953	1366.61	0.141893	2003.43	0.11948		5467.68	-0.00221413	13419.6	0.0030766	12801.5	0.00135902		6960.62	-0.000597899	4132.52	0.000157911	8058.94	0.000366497
1423.45	0.121555	1366.61	0.141494	2003.43	0.119082		5467.63	-0.00253952	13419.6	0.00275271	12801.5	0.00103439		6960.62	-0.000922536	4132.52	-0.000166727	8058.94	4.26055e-05
1423.46	0.121157	1366.61	0.141096	2003.43	0.118684		5467.57	-0.00286491	13442.9	0.00307624	12824.7	0.00135938		6960.62	-0.00124717	4155.7	0.00210574	8058.94	-0.000281286
1423.47	0.120759	1366.61	0.140697	2003.43	0.118286		5467.52	-0.00319029	13442.9	0.00275235	12824.7	0.00103474		6983.8	-0.000598253	4155.7	0.0017811	8058.94	-0.000605177
1423.48	0.120361	1366.61	0.140298	2003.43	0.117888		5467.47	-0.00351568	13466.1	0.00307589	12847.9	0.00135973		6983.8	-0.000922891	4155.7	0.00145646	8082.15	0.000690388
1423.49	0.119963	1366.61	0.139899	2003.43	0.11749		5467.41	-0.00384107	13466.1	0.002752	12847.9	0.0010351		6983.8	-0.00124753	4155.7	0.00113182	8082.15	0.000366497
1423.51	0.119565	1366.61	0.1395	2003.43	0.117092		5467.36	-0.00416646	13489.3	0.00307554	12871.1	0.00136009		6983.8	-0.00157217	4155.7	0.000807186	8082.15	4.26055e-05
1423.52	0.119167	1366.61	0.139101	2003.43	0.116693		5491.05	-0.00123761	13489.3	0.00275164	12871.1	0.00103545		7006.98	-0.000598608	4155.7	0.000482549	8082.15	-0.000281286
1423.53	0.118769	1366.61	0.138702	2003.43	0.116295		5491	-0.001563	13489.3	0.00242775	12894.4	0.00136045		7006.98	-0.000923246	4178.88	0.00210574	8082.15	-0.000605177
1423.54	0.11837	1366.61	0.138303	2003.43	0.115897		5490.94	-0.00188839	13512.5	0.00307518	12894.3	0.00103581		7006.98	-0.00124788	4178.88	0.0017811	8105.35	0.000690388
1423.55	0.117972	1366.61	0.137904	2003.43	0.115499		5490.89	-0.00221377	13512.5	0.00275129	12917.6	0.0013608		7006.98	-0.00157252	4178.88	0.00145646	8105.35	0.000366497
1423.56	0.117574	1366.61	0.137506	2003.43	0.115101		5490.83	-0.00253916	13535.7	0.00275094	12917.5	0.00103616		7006.98	-0.00189716	4178.88	0.00113182	8105.35	4.26055e-05
1423.58	0.117176	1366.61	0.137107	2003.43	0.114703		5514.26	-0.00123725	13535.7	0.00242704	12940.8	0.00136116		7030.16	-0.000598963	4202.06	0.00210574	8105.35	-0.000281286
1423.59	0.116778	1366.61	0.136708	2003.43	0.114305		5537.46	-0.0012369	13558.9	0.00275058	12940.7	0.00103652		7030.16	-0.000923601	4202.06	0.0017811	8105.35	-0.000605177
1423.6	0.11638	1366.61	0.136309	2003.43	0.113907		5560.67	-0.00123654	13558.9	0.00242669	12964	0.00136151		7030.16	-0.00124824	4202.06	0.00145646	8128.56	0.000690388
1423.61	0.115982	1366.61	0.13591	2003.43	0.113509		5583.87	-0.00123619	13582.1	0.00275023	12963.9	0.00103687		7030.16	-0.00157288	4202.06	0.00113182	8128.56	0.000366497
1423.62	0.115584	1366.61	0.135511	2003.43	0.113111		5607.08	-0.00123583	13582.1	0.00242634	12987.2	0.00136187		7030.16	-0.00189751	4225.24	0.00210574	8128.56	4.26055e-05
1423.63	0.115186	1366.61	0.135112	2003.43	0.112712		5607.03	-0.00156122	13605.3	0.00274987	12987.1	0.00103723		7053.34	-0.000923955	4225.24	0.0017811	8128.56	-0.000281286
1423.65	0.114788	1366.61	0.134713	2003.43	0.112314		5606.97	-0.00188661	13605.3	0.00242598	13010.4	0.00136222		7053.34	-0.00124859	4225.24	0.00145646	8128.56	-0.000605177
1423.66	0.11439	1366.61	0.134314	2003.43	0.111916		5606.92	-0.00221199	13628.5	0.00274952	13010.3	0.00103758		7053.34	-0.00157323	4225.24	0.00113182	8151.77	0.000690388
1423.67	0.113992	1366.61	0.133916	2003.43	0.111518		5606.87	-0.00253738	13628.5	0.00242563	13033.6	0.00136258		7076.52	-0.00092431	4248.42	0.00275501	8151.77	0.000366497
1423.68	0.113594	1366.61	0.133517	2003.43	0.11112		5606.81	-0.00286277	13651.7	0.00274916	13033.5	0.00103794		7076.52	-0.00124895	4248.42	0.00243037	8151.77	4.26055e-05
1423.69	0.113196	1366.61	0.133118	2003.43	0.110722		5630.29	-0.00123547	13651.7	0.00242527	13056.8	0.00136293		7076.52	-0.00157359	4248.42	0.00210574	8174.97	0.000690388
1423.71	0.112798	1366.61	0.132719	2003.43	0.110324		5630.23	-0.00156086	13674.9	0.00274881	13056.7	0.00103829		7099.71	-0.000600027	4248.42	0.0017811	8174.97	0.000366497
1423.72	0.1124	1366.61	0.13232	2003.43	0.109926		5630.18	-0.00188625	13674.9	0.00242492	13080	0.00136329		7099.71	-0.000924665	4248.42	0.00145646	8174.97	4.26055e-05
1423.73	0.112002	1366.61	0.131921	2003.43	0.109528		5630.13	-0.00221164	13698.1	0.00274845	13080	0.00103865		7099.71	-0.0012493	4248.42	0.00113182	8174.97	-0.000281286
1423.74	0.111604	1366.61	0.131522	2003.43	0.10913		5630.07	-0.00253703	13698.1	0.00242456	13103.2	0.00136364		7099.71	-0.00157394	4248.42	0.000807186	8198.18	0.000690388
1423.75	0.111206	1366.61	0.131123	2003.43	0.108731		5630.02	-0.00286241	13721.3	0.0027481	13103.2	0.001039		7122.89	-0.000275745	4248.42	0.000482549	8198.18	0.000366497
1423.76	0.110808	1366.61	0.130724	2003.43	0.108333		5653.23	-0.00286206	13721.3	0.00242421	13126.4	0.001364		7122.89	-0.000600382	4271.6	0.00275501	8198.18	4.26055e-05
1423.78	0.11041	1366.61	0.130326	2003.43	0.107935		5676.43	-0.0028617	13744.5	0.00274775	13126.4	0.00103936		7122.89	-0.00092502	4271.6	0.00243037	8198.18	-0.000281286
1423.79	0.110012	1366.61	0.129927	2003.43	0.107537		5699.64	-0.00286135	13744.5	0.00242385	13149.6	0.00136435		7122.89	-0.00124966	4271.6	0.00210574	8198.18	-0.000605177
1423.8	0.109613	1366.61	0.129528	2003.43	0.107139		5722.85	-0.00286099	13767.7	0.00274739	13149.6	0.00103971		7122.89	-0.00157429	4271.6	0.0017811	8221.39	0.000690388
1423.81	0.109215	1366.61	0.129129	2003.43	0.106741		5746.59	0.000393247	13767.7	0.0024235	13172.8	0.00136471		7146.07	-0.000600737	4271.6	0.00145646	8221.39	0.000366497
1423.82	0.108817	1366.61	0.12873	2003.43	0.106343		5746.54	6.7859e-05	13791	0.00307093	13172.8	0.00104007		7146.07	-0.000925375	4271.6	0.00113182	8221.39	4.26055e-05
1423.83	0.108419	1366.61	0.128331	2003.43	0.105945		5746.48	-0.000257529	13791	0.00274704	13196	0.00136506		7146.07	-0.00125001	4271.6	0.000807186	8221.39	-0.000281286
1423.85	0.108021	1366.61	0.127932	2003.43	0.105547		5746.43	-0.000582917	13791	0.00242315	13196	0.00104042		7146.07	-0.00157465	4271.6	0.000482549	8221.39	-0.000605177
1423.86	0.107623	1366.61	0.127533	2003.43	0.105149		5746.37	-0.000908305	13814.2	0.00307057	13219.2	0.00136542		7169.25	-0.000601092	4294.79	0.00275501	8244.59	0.000366497
1423.87	0.107225	1366.61	0.127134	2003.43	0.10475		5746.32	-0.00123369	13814.2	0.00274668	13219.2	0.00104078		7169.25	-0.000925729	4294.79	0.00243037	8244.59	4.26055e-05
1423.88	0.106827	1366.61	0.126736	2003.43	0.104352		5746.27	-0.00155908	13837.4	0.00274633	13242.5	0.00136577		7169.25	-0.00125037	4294.79	0.00210574	8244.59	-0.000281286
1423.89	0.106429	1366.61	0.126337	2003.43	0.103954		5746.21	-0.00188447	13860.6	0.00306987	13242.4	0.00104113		7169.25	-0.001575	4294.79	0.0017811	8244.59	-0.000605177
1428.16	0.125137	1366.61	0.125938	2003.43	0.103556		5746.16	-0.00220986	13860.6	0.00274597	13265.7	0.00136613		7192.43	-0.000276809	4294.79	0.00145646	8267.8	0.000366497
1428.17	0.124739	1366.61	0.125539	2003.43	0.103158		5746.11	-0.00253525	13883.8	0.00306951	13265.6	0.00104149		7192.43	-0.000601447	4294.79	0.00113182	8267.8	4.26055e-05
1428.18	0.124341	1366.61	0.12514	2003.43	0.10276		5746.05	-0.00286063	13883.8	0.00274562	13288.9	0.00136648		7192.43	-0.000926084	4294.79	0.000807186	8267.8	-0.000281286
1428.19	0.123943	1366.61	0.124741	2003.43	0.102362		5746	-0.00318602	13907	0.00306916	13288.8	0.00104185		7192.43	-0.00125072	4294.79	0.000482549	8267.8	-0.000605177
1428.21	0.123545	1366.61	0.124342	2003.43	0.101964		5769.8	0.000393603	13907	0.00274527	13312.1	0.00136684		7192.43	-0.00157536	4317.97	0.00243037	8291.01	0.000690388
1428.22	0.123147	1366.61	0.123943	2003.43	0.101566		5769.74	6.8215e-05	13930.2	0.0030688	13312	0.0010422		7215.61	-0.000277164	4317.97	0.00210574	8291.01	0.000366497
1428.23	0.122749	1366.61	0.123544	2003.43	0.101168		5769.69	-0.000257173	13930.2	0.00274491	13335.3	0.00136719		7215.61	-0.000601801	4317.97	0.0017811	8291.01	4.26055e-05
1428.24	0.122351	1366.61	0.123146	2003.43	0.100769		5769.63	-0.000582561	13953.4	0.00306845	13335.2	0.00104256		7215.61	-0.000926439	4317.97	0.00145646	8291.01	-0.000281286
1428.25	0.121953	1366.61	0.122747	2003.43	0.100371		5769.58	-0.000907949	13953.4	0.00274456	13358.5	0.00136755		7215.61	-0.00125108	4317.97	0.00113182	8291.01	-0.000605177
1428.26	0.121555	1366.61	0.122348	2003.43	0.0999732		5769.53	-0.00123334	13976.6	0.00306809	13358.4	0.00104291		7238.79	-0.000277519	4317.97	0.000807186	8314.21	0.000366497
1428.28	0.121157	1366.61	0.121949	2003.43	0.0995751		5769.47	-0.00155873	13976.6	0.0027442	13381.7	0.0013679		7238.79	-0.000602156	4317.97	0.000482549	8314.21	4.26055e-05
1428.29	0.120759	1366.61	0.12155	2003.43	0.099177		5769.42	-0.00188411	13999.8	0.00306774	13381.6	0.00104327		7238.79	-0.000926794	4341.15	0.00210574	8314.21	-0.000281286
1428.3	0.120361	1366.61	0.121151	2003.43	0.0987789		5769.37	-0.0022095	13999.8	0.00274385	13404.9	0.00136826		7238.79	-0.00125143	4341.15	0.0017811	8314.21	-0.000605177
1428.31	0.119963	1366.61	0.120752	2003.43	0.0983808		5769.31	-0.00253489	14023	0.00306738	13404.8	0.00104362		7261.97	-0.000277873	4341.15	0.00145646	8337.42	0.000366497
1428.32	0.119565	1366.61	0.120353	2003.43	0.0979827		5769.26	-0.00286028	14023	0.00274349	13428.1	0.00136861		7261.97	-0.000602511	4341.15	0.00113182	8337.42	4.26055e-05
1433.13	0.119963	1366.61	0.119954	2003.43	0.0975846		5769.21	-0.00318567	14023	0.0024196	13428.1	0.00104398		7261.97	-0.000927149	4364.33	0.00210574	8337.42	-0.000281286
1433.14	0.119565	1366.61	0.119556	2003.43	0.0971865		5769.15	-0.00351105	14046.2	0.00306703	13451.3	0.00136897		7261.97	-0.00125179	4364.33	0.0017811	8337.42	-0.000605177
1437.96	0.119565	1366.61	0.119157	2003.43	0.0967884		5769.1	-0.00383644	14046.2	0.00274314	13451.3	0.00104433		7261.97	-0.00157642	4364.33	0.00145646	8360.63	0.000690388
1437.97	0.119167	1366.61	0.118758	2003.43	0.0963903		5769.05	-0.00416183	14069.4	0.00274278	13474.5	0.00136932		7285.15	-0.000278228	4364.33	0.00113182	8360.63	0.000366497
1437.98	0.118769	1366.61	0.118359	2003.43	0.0959922		5793	0.000393959	14069.4	0.00241889	13474.5	0.00104469		7285.15	-0.000602866	4387.51	0.00210574	8360.63	4.26055e-05
1442.76	0.119963	1366.61	0.11796	2003.43	0.0955942		5792.95	6.8571e-05	14092.6	0.00274243	13497.7	0.00136968		7285.15	-0.000927503	4387.51	0.0017811	8360.63	-0.000281286
1442.77	0.119565	1366.61	0.117561	2003.43	0.0951961		5792.89	-0.000256817	14092.6	0.00241854	13497.7	0.00104504		7285.15	-0.00125214	4387.51	0.00145646	8360.63	-0.000605177
1442.79	0.119167	1366.61	0.117162	2003.43	0.094798		5792.84	-0.000582205	14115.8	0.00274208	13520.9	0.00137004		7285.15	-0.00157678	4387.51	0.00113182	8383.83	0.000690388
1442.8	0.118769	1366.61	0.116763	2003.43	0.0943999		5792.79	-0.000907593	14115.8	0.00241818	13520.9	0.0010454		7308.34	-0.000278583	4410.69	0.00243037	8383.83	0.000366497
1447.57	0.120361	1366.61	0.116364	2003.43	0.0940018		5792.73	-0.00123298	14139	0.00274172	13544.1	0.00137039		7308.34	-0.000603221	4410.69	0.00210574	8383.83	4.26055e-05
1447.58	0.119963	1366.61	0.115965	2003.43	0.0936037		5792.68	-0.00155837	14139	0.00241783	13544.1	0.00104575		7308.34	-0.000927858	4410.69	0.0017811	8383.83	-0.000281286
1447.59	0.119565	1366.61	0.115567	2003.43	0.0932056		5792.63	-0.00188376	14162.3	0.00274137	13567.3	0.00137075		7308.34	-0.0012525	4410.69	0.00145646	8383.83	-0.000605177
1447.6	0.119167	1366.61	0.115168	2003.43	0.0928075		5792.57	-0.00220915	14162.3	0.00241748	13567.3	0.00104611		7331.52	4.56998e-05	4410.69	0.00113182	8407.04	0.000690388
1452.39	0.120361	1366.61	0.114769	2003.43	0.0924094		5792.52	-0.00253453	14185.5	0.00274101	13590.6	0.0013711		7331.52	-0.000278938	4433.87	0.00275501	8407.04	0.000366497
1452.4	0.119963	1366.61	0.11437	2003.43	0.0920113		5792.47	-0.00285992	14185.5	0.00241712	13590.5	0.00104646		7331.52	-0.000603575	4433.87	0.00243037	8407.04	4.26055e-05
1452.41	0.119565	1366.61	0.113971	2003.43	0.0916132		5792.41	-0.00318531	14208.7	0.00274066	13613.8	0.00137146		7354.7	-0.000279293	4433.87	0.00210574	8407.04	-0.000281286
1457.21	0.119963	1366.61	0.113572	2003.43	0.0912151		5792.36	-0.0035107	14208.7	0.00241677	13613.7	0.00104682		7354.7	-0.00060393	4433.87	0.0017811	8407.04	-0.000605177
1457.23	0.119565	1366.61	0.113173	2003.43	0.090817		5792.31	-0.00383609	14231.9	0.0027403	13637	0.00137181		7354.7	-0.000928568	4433.87	0.00145646	8430.24	0.000690388
1462.02	0.120361	1366.61	0.112774	2003.43	0.0904189		5815.67	-0.00285957	14231.9	0.00241641	13636.9	0.00104717		7377.88	-0.000279647	4433.87	0.00113182	8430.24	0.000366497
1462.03	0.119963	1366.61	0.112375	2003.43	0.0900208		5838.88	-0.00285921	14255.1	0.00273995	13660.2	0.00137217		7377.88	-0.000604285	4457.05	0.00243037	8430.24	4.26055e-05
1462.04	0.119565	1366.61	0.111977	2003.43	0.0896227		5862.09	-0.00285885	14255.1	0.00241606	13660.1	0.00104753		7377.88	-0.000928923	4457.05	0.00210574	8430.24	-0.000281286
1466.82	0.120759	1366.61	0.111578	2003.43	0.0892246		5885.29	-0.0028585	14278.3	0.0027396	13683.4	0.00137252		7401.06	-0.00060464	4457.05	0.0017811	8430.24	-0.000605177
1466.84	0.120361	1366.61	0.111179	2003.43	0.0888265		5908.71	-0.00155659	14278.3	0.0024157	13683.3	0.00104788		7401.06	-0.000929277	4457.05	0.00145646	8453.45	0.000366497
1466.85	0.119963	1366.61	0.11078	2003.43	0.0884284		5908.66	-0.00188198	14301.5	0.00273924	13706.6	0.00137288		7424.24	-0.000604995	4457.05	0.00113182	8453.45	4.26055e-05
1466.86	0.119565	1366.61	0.110381	2003.43	0.0880303		5908.61	-0.00220737	14301.5	0.00241535	13706.5	0.00104824		7424.24	-0.000929632	4480.23	0.00210574	8453.45	-0.000281286
1466.79	0.285151	1366.61	0.109982	2003.43	0.0876322		5908.55	-0.00253275	14324.7	0.00273889	13729.8	0.00137323		7424.24	-0.00125427	4480.23	0.0017811	8453.45	-0.000605177
1466.8	0.284753	1366.61	0.109583	2003.43	0.0872341		5908.5	-0.00285814	14324.7	0.002415	13729.7	0.00104859		7424.24	-0.00157891	4480.23	0.00145646	8476.66	0.000690388
1466.81	0.284355	1366.61	0.109184	2003.43	0.086836		5931.97	-0.00123085	14347.9	0.00273853	13753	0.00137359		7447.42	-0.000605349	4480.23	0.00113182	8476.66	0.000366497
1466.82	0.283957	1366.61	0.108785	2003.43	0.0864379		5931.92	-0.00155623	14347.9	0.00241464	13752.9	0.00104895		7447.42	-0.000929987	4503.42	0.00275501	8476.66	4.26055e-05
1466.84	0.283559	1366.61	0.108387	2003.43	0.0860398		5931.87	-0.00188162	14371.1	0.00273818	13776.2	0.00137394		7447.42	-0.00125462	4503.42	0.00243037	8476.66	-0.000281286
1466.85	0.283161	1366.61	0.107988	2003.43	0.0856417		5931.81	-0.00220701	14371.1	0.00241429	13776.2	0.0010493		7447.42	-0.00157926	4503.42	0.00210574	8476.66	-0.000605177
1466.86	0.282763	1366.61	0.107589	2003.43	0.0852436		5931.76	-0.0025324	14394.3	0.00273782	13799.4	0.0013743		7470.6	-0.000281067	4503.42	0.0017811	8499.86	0.000690388
1466.87	0.282365	1366.61	0.10719	2003.43	0.0848455		5931.71	-0.00285779	14394.3	0.00241393	13799.4	0.00104966		7470.6	-0.000605704	4503.42	0.00145646	8499.86	0.000366497
1466.88	0.281967	1366.61	0.106791	2003.43	0.0844474		5955.18	-0.00123049	14417.5	0.00273747	13822.6	0.00137465		7470.6	-0.000930342	4503.42	0.00113182	8499.86	4.26055e-05
1466.9	0.281569	1366.61	0.106392	2003.43	0.0840493		5955.13	-0.00155588	14417.5	0.00241358	13822.6	0.00105001		7470.6	-0.00125498	4503.42	0.000807186	8499.86	-0.000281286
1466.91	0.281171	1366.61	0.105993	2003.43	0.0836512		5955.07	-0.00188127	14440.7	0.00306101	13845.8	0.00137501		7493.79	-0.000606059	4526.6	0.00275501	8499.86	-0.000605177
1466.92	0.280773	1366.61	0.105594	2003.43	0.0832531		5955.02	-0.00220665	14440.7	0.00273712	13845.8	0.00105037		7493.79	-0.000930696	4526.6	0.00243037	8523.07	0.000366497
1466.93	0.280375	1366.61	0.105195	2003.43	0.082855		5954.97	-0.00253204	14463.9	0.00306065	13869	0.00137536		7493.79	-0.00125533	4526.6	0.00210574	8523.07	4.26055e-05
1466.94	0.279977	1366.61	0.104797	2003.43	0.0824569		5978.33	-0.00155552	14463.9	0.00273676	13869	0.00105072		7516.97	-0.000606414	4526.6	0.0017811	8523.07	-0.000281286
1466.95	0.279579	1366.61	0.104398	2003.43	0.0820588		5978.28	-0.00188091	14463.9	0.00241287	13892.2	0.00137572		7516.97	-0.000931051	4526.6	0.00145646	8523.07	-0.000605177
1466.97	0.279181	1366.61	0.103999	2003.43	0.0816607		6001.49	-0.00188055	14487.1	0.0030603	13892.2	0.00105108		7516.97	-0.00125569	4526.6	0.00113182	8546.28	0.000690388
1466.98	0.278783	1366.61	0.1036	2003.43	0.0812626		6001.43	-0.00220594	14487.1	0.00273641	13915.4	0.00137607		7540.15	-0.000282131	4526.6	0.000807186	8546.28	0.000366497
1466.99	0.278385	1366.61	0.103201	2003.43	0.0808645		6024.69	-0.0018802	14510.4	0.00305994	13915.4	0.00105144		7540.15	-0.000606769	4526.6	0.000482549	8546.28	4.26055e-05
1467	0.277987	1366.61	0.102802	2003.43	0.0804664		6024.64	-0.00220559	14510.4	0.00273605	13938.7	0.00137643		7540.15	-0.000931406	4549.78	0.00243037	8546.28	-0.000281286
1467.01	0.277588	1366.61	0.102403	2003.43	0.0800683		6047.85	-0.00220523	14533.6	0.00305959	13938.6	0.00105179		7563.33	-0.000282486	4549.78	0.00210574	8546.28	-0.000605177
1467.02	0.27719	1366.61	0.102004	2003.43	0.0796702		6047.79	-0.00253062	14533.6	0.0027357	13961.9	0.00137678		7563.33	-0.000607123	4549.78	0.0017811	8569.48	0.000690388
1467.04	0.276792	1366.61	0.101605	2003.43	0.0792721		6071.43	7.28431e-05	14533.6	0.00241181	13961.8	0.00105215		7563.33	-0.000931761	4549.78	0.00145646	8569.48	0.000366497
1467.05	0.276394	1366.61	0.101207	2003.43	0.078874		6071.37	-0.000252545	14556.8	0.00305923	13985.1	0.00137714		7563.33	-0.0012564	4549.78	0.00113182	8569.48	4.26055e-05
1467.06	0.275996	1366.61	0.100808	2003.43	0.0784759		6071.32	-0.000577933	14556.8	0.00273534	13985	0.0010525		7586.51	-0.000282841	4549.78	0.000807186	8569.48	-0.000281286
1467.07	0.275598	1366.61	0.100409	2003.43	0.0780778		6071.27	-0.000903321	14556.8	0.00241145	14008.3	0.00137749		7586.51	-0.000607478	4572.96	0.00210574	8569.48	-0.000605177
1467.08	0.2752	1366.61	0.10001	2003.43	0.0776797		6071.21	-0.00122871	14580	0.00273499	14008.2	0.00105286		7586.51	-0.000932116	4572.96	0.0017811	8592.69	0.000690388
1467.1	0.274802	1366.61	0.099611	2003.43	0.0772816		6071.16	-0.0015541	14580	0.0024111	14031.5	0.00137785		7586.51	-0.00125675	4572.96	0.00145646	8592.69	0.000366497
1467.11	0.274404	1366.61	0.0992121	2003.43	0.0768835		6071.11	-0.00187949	14603.2	0.00273463	14031.4	0.00105321		7609.69	-0.000283195	4572.96	0.00113182	8592.69	4.26055e-05
1467.12	0.274006	1366.61	0.0988132	2003.43	0.0764854		6071.05	-0.00220487	14603.2	0.00241074	14054.7	0.0013782		7609.69	-0.000607833	4572.96	0.000807186	8592.69	-0.000281286
1467.13	0.273608	1366.61	0.0984143	2003.43	0.0760873		6071	-0.00253026	14626.4	0.00273428	14054.6	0.00105357		7609.69	-0.00093247	4572.96	0.000482549	8592.69	-0.000605177
1467.14	0.27321	1366.61	0.0980154	2003.43	0.0756892		6070.95	-0.00285565	14626.4	0.00241039	14077.9	0.00137856		7609.69	-0.00125711	4572.96	0.000157911	8615.9	0.000690388
1467.15	0.272812	1366.61	0.0976165	2003.43	0.0752911		6070.89	-0.00318104	14649.6	0.00273393	14077.8	0.00105392		7632.87	-0.00028355	4572.96	-0.000166727	8615.9	0.000366497
1467.17	0.272414	1366.61	0.0972177	2003.43	0.074893		6070.84	-0.00350643	14649.6	0.00241003	14101.1	0.00137891		7632.87	-0.000608188	4596.14	0.00307965	8615.9	4.26055e-05
1467.18	0.272016	1366.61	0.0968188	2003.43	0.0744949		6070.78	-0.00383181	14672.8	0.00273357	14101	0.00105428		7632.87	-0.000932825	4596.14	0.00275501	8615.9	-0.000281286
1467.19	0.271618	1366.61	0.0964199	2003.43	0.0740968		6070.73	-0.0041572	14672.8	0.00240968	14124.3	0.00137927		7632.87	-0.00125746	4596.14	0.00243037	8615.9	-0.000605177
1467.2	0.27122	1366.61	0.096021	2003.43	0.0736987		6094.69	0.000398587	14696	0.00273322	14124.3	0.00105463		7656.05	-0.000608542	4596.14	0.00210574	8639.1	0.000366497
1467.21	0.270822	1366.61	0.0956221	2003.43	0.0733006		6094.63	7.31991e-05	14696	0.00240933	14147.5	0.00137963		7656.05	-0.00093318	4596.14	0.0017811	8639.1	4.26055e-05
1467.22	0.270424	1366.61	0.0952232	2003.43	0.0729025		6094.58	-0.000252189	14719.2	0.00273286	14147.5	0.00105499		7656.05	-0.00125782	4596.14	0.00145646	8639.1	-0.000281286
1467.24	0.270026	1366.61	0.0948243	2003.43	0.0725044		6094.53	-0.000577577	14719.2	0.00240897	14170.7	0.00137998		7679.23	-0.000608897	4596.14	0.00113182	8639.1	-0.000605177
1467.25	0.269628	1366.61	0.0944254	2003.43	0.0721063		6094.47	-0.000902965	14742.4	0.00273251	14170.7	0.00105534		7679.23	-0.000933535	4596.14	0.000807186	8662.31	0.000366497
1467.26	0.26923	1366.61	0.0940265	2003.43	0.0717082		6094.42	-0.00122835	14742.4	0.00240862	14193.9	0.00138034		7679.23	-0.00125817	4596.14	0.000482549	8662.31	4.26055e-05
1467.27	0.268831	1366.61	0.0936276	2003.43	0.0713101		6094.37	-0.00155374	14765.6	0.00273215	14193.9	0.0010557		7702.42	-0.000284614	4596.14	0.000157911	8662.31	-0.000281286
1467.28	0.268433	1366.61	0.0932288	2003.43	0.070912		6094.31	-0.00187913	14765.6	0.00240826	14217.1	0.00138069		7702.42	-0.000609252	4596.14	-0.000166727	8662.31	-0.000605177
1467.29	0.268035	1366.61	0.0928299	2003.43	0.0705139		6094.26	-0.00220452	14788.8	0.0027318	14217.1	0.00105605		7702.42	-0.00093389	4596.14	-0.000491364	8685.52	0.000690388
1467.31	0.267637	1366.61	0.092431	2003.43	0.0701158		6094.21	-0.00252991	14788.8	0.00240791	14240.3	0.00138105		7702.42	-0.00125853	4596.14	-0.000816002	8685.52	0.000366497
1467.32	0.267239	1366.61	0.0920321	2003.43	0.0697177		6094.15	-0.00285529	14812	0.00273145	14240.3	0.00105641		7725.6	3.96683e-05	4596.14	-0.00114064	8685.52	4.26055e-05
1467.33	0.266841	1366.61	0.0916332	2003.43	0.0693196		6094.1	-0.00318068	14812	0.00240755	14263.5	0.0013814		7725.6	-0.000284969	4619.32	0.00340429	8685.52	-0.000281286
1467.34	0.266443	1366.61	0.0912343	2003.43	0.0689215		6094.04	-0.00350607	14835.2	0.00273109	14263.5	0.00105676		7725.6	-0.000609607	4619.32	0.00307965	8708.72	0.000690388
1467.35	0.266045	1366.61	0.0908354	2003.43	0.0685234		6093.99	-0.00383146	14835.2	0.0024072	14286.8	0.00138176		7725.6	-0.000934244	4619.32	0.00275501	8708.72	0.000366497
1467.37	0.265647	1366.61	0.0904365	2003.43	0.0681253		6093.94	-0.00415685	14858.4	0.00273074	14286.7	0.00105712		7725.6	-0.00125888	4619.32	0.00243037	8708.72	4.26055e-05
1467.38	0.265249	1366.61	0.0900376	2003.43	0.0677272		6117.57	-0.00155339	14858.4	0.00240685	14310	0.00138211		7748.78	-0.000609962	4619.32	0.00210574	8708.72	-0.000281286
1467.39	0.264851	1366.61	0.0896387	2003.43	0.0673291		6117.52	-0.00187877	14881.7	0.00273038	14309.9	0.00105747		7748.78	-0.000934599	4619.32	0.0017811	8731.93	0.000690388
1467.4	0.264453	1366.61	0.0892399	2003.43	0.066931		6117.47	-0.00220416	14881.7	0.00240649	14333.2	0.00138247		7748.78	-0.00125924	4619.32	0.00145646	8731.93	0.000366497
1467.41	0.264055	1366.61	0.088841	2003.43	0.0665329		6117.41	-0.00252955	14904.9	0.00273003	14333.1	0.00105783		7771.96	-0.000285679	4619.32	0.00113182	8731.93	4.26055e-05
1467.42	0.263657	1366.61	0.0884421	2003.43	0.0661348		6117.36	-0.00285494	14904.9	0.00240614	14356.4	0.00138282		7771.96	-0.000610316	4619.32	0.000807186	8731.93	-0.000281286
1467.44	0.263259	1366.61	0.0880432	2003.43	0.0657367		6140.56	-0.00285458	14928.1	0.00272967	14356.3	0.00105818		7771.96	-0.000934954	4619.32	0.000482549	8731.93	-0.000605177
1467.45	0.262861	1366.61	0.0876443	2003.43	0.0653386		6163.77	-0.00285423	14928.1	0.00240578	14379.6	0.00138318		7771.96	-0.00125959	4619.32	0.000157911	8755.14	0.000690388
1467.46	0.262463	1366.61	0.0872454	2003.43	0.0649405		6186.98	-0.00285387	14951.3	0.00272932	14379.5	0.00105854		7795.14	-0.000286034	4619.32	-0.000166727	8755.14	0.000366497
1467.47	0.262065	1366.61	0.0868465	2003.43	0.0645424		6210.18	-0.00285351	14951.3	0.00240543	14402.8	0.00138353		7795.14	-0.000610671	4619.32	-0.000491364	8755.14	4.26055e-05
1467.48	0.261667	1366.61	0.0864476	2003.43	0.0641443		6233.5	-0.00220238	14974.5	0.00272896	14402.7	0.00105889		7795.14	-0.000935309	4619.32	-0.000816002	8755.14	-0.000281286
1467.49	0.261269	1366.61	0.0860487	2003.43	0.0637462		6233.44	-0.00252777	14974.5	0.00240507	14426	0.00138389		7795.14	-0.00125995	4619.32	-0.00114064	8755.14	-0.000605177
1467.51	0.260871	1366.61	0.0856498	2003.43	0.0633481		6233.39	-0.00285316	14997.7	0.00272861	14425.9	0.00105925		7818.32	-0.000286388	4619.32	-0.00146528	8755.14	-0.000929068
1467.52	0.260473	1366.61	0.085251	2003.43	0.06295		6256.7	-0.00220203	14997.7	0.00240472	14449.2	0.00138424		7818.32	-0.000611026	4642.5	0.00210574	8755.14	-0.00125296
1467.53	0.260074	1366.61	0.0848521	2003.43	0.0625519		6256.65	-0.00252741	15020.9	0.00272826	14449.1	0.0010596		7818.32	-0.000935664	4642.5	0.0017811	8778.34	0.000690388
1467.54	0.259676	1366.61	0.0844532	2003.43	0.0621538		6256.6	-0.0028528	15020.9	0.00240436	14472.4	0.0013846		7818.32	-0.0012603	4642.5	0.00145646	8778.34	0.000366497
1467.55	0.259278	1366.61	0.0840543	2003.43	0.0617557		6279.8	-0.00285245	15044.1	0.00305179	14472.3	0.00105996		7841.5	3.78943e-05	4642.5	0.00113182	8778.34	4.26055e-05
1467.57	0.25888	1366.61	0.0836554	2003.43	0.0613576		6303.01	-0.00285209	15044.1	0.0027279	14495.6	0.00138495		7841.5	-0.000286743	4665.68	0.00210574	8778.34	-0.000281286
1467.58	0.258482	1366.61	0.0832565	2008.29	0.143765		6326.22	-0.00285173	15044.1	0.00240401	14495.6	0.00106031		7841.5	-0.000611381	4665.68	0.0017811	8778.34	-0.000605177
1467.59	0.258084	1366.61	0.0828576	2008.29	0.143367		6349.42	-0.00285138	15067.3	0.00272755	14518.8	0.00138531		7841.5	-0.000936018	4665.68	0.00145646	8801.55	0.000690388
1467.6	0.257686	1366.61	0.0824587	2008.29	0.142969		6372.79	-0.00187486	15067.3	0.00240366	14518.8	0.00106067		7841.5	-0.00126066	4665.68	0.00113182	8801.55	0.000366497
1467.61	0.257288	1366.61	0.0820598	2008.29	0.142571		6372.74	-0.00220025	15090.5	0.00272719	14542	0.00138566		7864.68	0.000362177	4688.87	0.00210574	8801.55	4.26055e-05
1467.62	0.25689	1366.61	0.0816609	2008.29	0.142173		6372.68	-0.00252563	15090.5	0.0024033	14542	0.00106103		7864.68	3.75395e-05	4688.87	0.0017811	8801.55	-0.000281286
1467.64	0.256492	1366.61	0.0812621	2008.29	0.141775		6372.63	-0.00285102	15113.7	0.00272684	14565.2	0.00138602		7864.68	-0.000287098	4688.87	0.00145646	8824.76	0.000690388
1467.65	0.256094	1366.61	0.0808632	2008.29	0.141376		6396.11	-0.00122373	15113.7	0.00240295	14565.2	0.00106138		7864.68	-0.000611736	4688.87	0.00113182	8824.76	0.000366497
1467.66	0.255696	1366.61	0.0804643	2008.29	0.140978		6396.05	-0.00154911	15136.9	0.00272648	14588.4	0.00138637		7864.68	-0.000936373	4712.05	0.00210574	8824.76	4.26055e-05
1467.67	0.255298	1366.61	0.0800654	2008.29	0.14058		6396	-0.0018745	15136.9	0.00240259	14588.4	0.00106174		7887.86	0.00068646	4712.05	0.0017811	8824.76	-0.000281286
1467.68	0.2549	1366.61	0.0796665	2008.29	0.140182		6395.94	-0.00219989	15160.1	0.00305002	14611.6	0.00138673		7887.86	0.000361822	4712.05	0.00145646	8847.96	0.000690388
1467.69	0.254502	1366.61	0.0792676	2008.29	0.139784		6395.89	-0.00252528	15160.1	0.00272613	14611.6	0.00106209		7887.86	3.71847e-05	4712.05	0.00113182	8847.96	0.000366497
1467.71	0.254104	1366.61	0.0788687	2008.29	0.139386		6395.84	-0.00285067	15160.1	0.00240224	14634.8	0.00138708		7887.86	-0.000287453	4735.23	0.00372892	8847.96	4.26055e-05
1467.72	0.253706	1366.61	0.0784698	2008.29	0.138988		6419.31	-0.00122337	15183.3	0.00304967	14634.8	0.00106245		7887.86	-0.00061209	4735.23	0.00340429	8847.96	-0.000281286
1467.73	0.253308	1366.61	0.0780709	2008.29	0.13859		6419.26	-0.00154876	15183.3	0.00272578	14658.1	0.00138744		7911.05	0.000361468	4735.23	0.00307965	8847.96	-0.000605177
1467.74	0.25291	1366.61	0.077672	2008.29	0.138192		6419.2	-0.00187415	15183.3	0.00240188	14658	0.0010628		7911.05	3.68299e-05	4735.23	0.00275501	8847.96	-0.000929068
1467.75	0.252512	1366.61	0.0772732	2008.29	0.137794		6419.15	-0.00219953	15206.5	0.00272542	14681.3	0.00138779		7911.05	-0.000287808	4735.23	0.00243037	8871.17	4.26055e-05
1467.76	0.252114	1366.61	0.0768743	2008.29	0.137395		6419.1	-0.00252492	15206.5	0.00240153	14681.2	0.00106316		7911.05	-0.000612445	4735.23	0.00210574	8871.17	-0.000281286
1467.78	0.251716	1366.61	0.0764754	2008.29	0.136997		6419.04	-0.00285031	15229.8	0.00272507	14704.5	0.00138815		7911.05	-0.000937083	4735.23	0.0017811	8871.17	-0.000605177
1467.79	0.251317	1366.61	0.0760765	2008.29	0.136599		6442.25	-0.00284995	15229.8	0.00240118	14704.4	0.00106351		7911.05	-0.00126172	4735.23	0.00145646	8871.17	-0.000929068
1467.8	0.250919	1366.61	0.0756776	2008.29	0.136201		6465.46	-0.0028496	15253	0.0030486	14727.7	0.0013885		7911.05	-0.00158636	4735.23	0.00113182	8871.17	-0.00125296
1467.81	0.250521	1366.61	0.0752787	2008.29	0.135803		6488.66	-0.00284924	15253	0.00272471	14727.6	0.00106387		7934.23	-0.0006128	4735.23	0.000807186	8894.37	4.26055e-05
1467.82	0.250123	1366.61	0.0748798	2008.29	0.135405		6511.87	-0.00284889	15253	0.00240082	14750.9	0.00138886		7934.23	-0.000937438	4735.23	0.000482549	8894.37	-0.000281286
1467.84	0.249725	1366.61	0.0744809	2008.29	0.135007		6535.51	-0.000245425	15276.2	0.00272436	14750.8	0.00106422		7934.23	-0.00126208	4758.41	0.00372892	8894.37	-0.000605177
1467.85	0.249327	1366.61	0.074082	2008.29	0.134609		6535.45	-0.000570813	15276.2	0.00240047	14774.1	0.00138922		7934.23	-0.00158671	4758.41	0.00340429	8917.58	0.000366497
1467.86	0.248929	1366.61	0.0736831	2008.29	0.134211		6535.4	-0.000896201	15299.4	0.002724	14774	0.00106458		7934.23	-0.00191135	4758.41	0.00307965	8917.58	4.26055e-05
1467.87	0.248531	1366.61	0.0732843	2008.29	0.133813		6535.34	-0.00122159	15299.4	0.00240011	14797.3	0.00138957		7957.41	-0.000288517	4758.41	0.00275501	8917.58	-0.000281286
1467.88	0.248133	1366.61	0.0728854	2008.29	0.133414		6535.29	-0.00154698	15322.6	0.00272365	14797.2	0.00106493		7957.41	-0.000613155	4758.41	0.00243037	8917.58	-0.000605177
1467.89	0.247735	1366.61	0.0724865	2008.29	0.133016		6535.24	-0.00187237	15322.6	0.00239976	14820.5	0.00138993		7957.41	-0.000937792	4758.41	0.00210574	8917.58	-0.000929068
1467.91	0.247337	1366.61	0.0720876	2008.29	0.132618		6535.18	-0.00219775	15345.8	0.00272329	14820.4	0.00106529		7957.41	-0.00126243	4758.41	0.0017811	8940.79	0.000690388
1467.92	0.246939	1366.61	0.0716887	2008.29	0.13222		6535.13	-0.00252314	15345.8	0.0023994	14843.7	0.00139028		7957.41	-0.00158707	4758.41	0.00145646	8940.79	0.000366497
1467.93	0.246541	1366.61	0.0712898	2008.29	0.131822		6535.08	-0.00284853	15369	0.00272294	14843.7	0.00106564		7957.41	-0.00191171	4758.41	0.00113182	8940.79	4.26055e-05
1467.94	0.246143	1366.61	0.0708909	2008.29	0.131424		6535.02	-0.00317392	15369	0.00239905	14866.9	0.00139064		7957.41	-0.00223634	4758.41	0.000807186	8940.79	-0.000281286
1467.95	0.245745	1366.61	0.070492	2008.29	0.131026		6534.97	-0.00349931	15392.2	0.00272259	14866.9	0.001066		7980.59	-0.00061351	4758.41	0.000482549	8940.79	-0.000605177
1467.96	0.245347	1366.61	0.0700931	2008.29	0.130628		6534.92	-0.00382469	15392.2	0.00239869	14890.1	0.00139099		7980.59	-0.000938147	4781.59	0.00243037	8940.79	-0.000929068
1467.98	0.244949	1366.61	0.0696942	2008.29	0.13023		6534.86	-0.00415008	15415.4	0.00272223	14890.1	0.00106635		7980.59	-0.00126278	4781.59	0.00210574	8940.79	-0.00125296
1467.99	0.244551	1366.61	0.0692953	2008.29	0.129832		6558.82	0.000405707	15415.4	0.00239834	14913.3	0.00139135		7980.59	-0.00158742	4781.59	0.0017811	8963.99	0.000690388
1468	0.244153	1366.61	0.0688965	2008.29	0.129433		6558.77	8.03192e-05	15438.6	0.00272188	14913.3	0.00106671		7980.59	-0.00191206	4781.59	0.00145646	8963.99	0.000366497
1468.01	0.243755	1366.61	0.0684976	2008.29	0.129035		6558.71	-0.000245069	15438.6	0.00239799	14936.5	0.0013917		7980.59	-0.0022367	4781.59	0.00113182	8963.99	4.26055e-05
1468.02	0.243357	1366.61	0.0680987	2008.29	0.128637		6558.66	-0.000570457	15461.8	0.00272152	14936.5	0.00106706		8003.77	-0.000613864	4804.77	0.00210574	8963.99	-0.000281286
1468.04	0.242959	1366.61	0.0676998	2008.29	0.128239		6558.6	-0.000895845	15461.8	0.00239763	14959.7	0.00139206		8003.77	-0.000938502	4804.77	0.0017811	8987.2	0.000690388
1468.05	0.242561	1366.61	0.0673009	2008.29	0.127841		6558.55	-0.00122123	15485	0.00272117	14959.7	0.00106742		8003.77	-0.00126314	4804.77	0.00145646	8987.2	0.000366497
1468.06	0.242162	1366.61	0.066902	2008.29	0.127443		6558.5	-0.00154662	15485	0.00239728	14982.9	0.00139241		8026.95	-0.000289582	4804.77	0.00113182	8987.2	4.26055e-05
1468.07	0.241764	1366.61	0.0665031	2008.29	0.127045		6558.44	-0.00187201	15508.2	0.00272081	14982.9	0.00106777		8026.95	-0.000614219	4827.95	0.00210574	8987.2	-0.000281286
1468.08	0.241366	1366.61	0.0661042	2008.29	0.126647		6558.39	-0.0021974	15508.2	0.00239692	15006.2	0.00139277		8026.95	-0.000938857	4827.95	0.0017811	9010.41	0.000690388
1468.09	0.240968	1366.61	0.0657053	2008.29	0.126249		6558.34	-0.00252279	15531.4	0.00239657	15006.1	0.00106813		8026.95	-0.00126349	4827.95	0.00145646	9010.41	0.000366497
1468.11	0.24057	1366.61	0.0653064	2008.29	0.125851		6558.28	-0.00284817	15554.6	0.00272011	15029.4	0.00139312		8050.13	0.000359339	4827.95	0.00113182	9010.41	4.26055e-05
1468.12	0.240172	1366.61	0.0649076	2008.29	0.125452		6558.23	-0.00317356	15554.6	0.00239621	15029.3	0.00106848		8050.13	3.47012e-05	4851.13	0.00210574	9010.41	-0.000281286
1468.13	0.239774	1366.61	0.0645087	2008.29	0.125054		6558.18	-0.00349895	15577.9	0.00271975	15052.6	0.00139348		8050.13	-0.000289936	4851.13	0.0017811	9033.61	4.26055e-05
1468.14	0.239376	1366.61	0.0641098	2008.29	0.124656		6558.12	-0.00382434	15577.9	0.00239586	15052.5	0.00106884		8050.13	-0.000614574	4851.13	0.00145646	9033.61	-0.000281286
1468.15	0.238978	1366.61	0.0637109	2008.29	0.124258		6558.07	-0.00414973	15601.1	0.0027194	15075.8	0.00139383		8050.13	-0.000939212	4851.13	0.00113182	9056.82	4.26055e-05
1468.16	0.23858	1366.61	0.063312	2008.29	0.12386		6558.02	-0.00447511	15601.1	0.00239551	15075.7	0.00106919		8050.13	-0.00126385	4874.31	0.00210574	9056.82	-0.000281286
1468.18	0.238182	1366.61	0.0629131	2008.29	0.123462		6581.76	-0.00122088	15624.3	0.00271904	15099	0.00139419		8050.13	-0.00158849	4874.31	0.0017811	9056.82	-0.000605177
1468.19	0.237784	1366.61	0.0625142	2008.29	0.123064		6581.7	-0.00154627	15624.3	0.00239515	15098.9	0.00106955		8073.31	0.000358984	4874.31	0.00145646	9056.82	-0.000929068
1468.2	0.237386	1366.61	0.0621153	2008.29	0.122666		6581.65	-0.00187165	15647.5	0.00271869	15122.2	0.00139454		8073.31	3.43464e-05	4874.31	0.00113182	9080.03	4.26055e-05
1468.21	0.236988	1366.61	0.0617164	2008.29	0.122268		6581.6	-0.00219704	15647.5	0.0023948	15122.1	0.0010699		8073.31	-0.000290291	4897.5	0.00210574	9080.03	-0.000281286
1468.22	0.23659	1366.61	0.0613175	2008.29	0.12187		6581.54	-0.00252243	15670.7	0.00271833	15145.4	0.0013949		8073.31	-0.000614929	4897.5	0.0017811	9080.03	-0.000605177
1468.23	0.236192	1366.61	0.0609187	2008.29	0.121472		6581.49	-0.00284782	15670.7	0.00239444	15145.3	0.00107026		8073.31	-0.000939566	4897.5	0.00145646	9080.03	-0.000929068
1468.25	0.235794	1366.61	0.0605198	2008.29	0.121073		6581.44	-0.00317321	15693.9	0.00271798	15168.6	0.00139525		8073.31	-0.0012642	4897.5	0.00113182	9080.03	-0.00125296
1468.26	0.235396	1366.61	0.0601209	2008.29	0.120675		6581.38	-0.00349859	15693.9	0.00239409	15168.5	0.00107062		8073.31	-0.00158884	4920.68	0.00210574	9103.23	0.000690388
1468.27	0.234998	1366.61	0.059722	2008.29	0.120277		6581.33	-0.00382398	15717.1	0.00271762	15191.8	0.00139561		8073.31	-0.00191348	4920.68	0.0017811	9103.23	0.000366497
1468.28	0.2346	1366.61	0.0593231	2008.29	0.119879		6581.28	-0.00414937	15717.1	0.00239373	15191.8	0.00107097		8096.5	0.000358629	4920.68	0.00145646	9103.23	4.26055e-05
1468.29	0.234202	1366.61	0.0589242	2008.29	0.119481		6604.64	-0.00317285	15740.3	0.00271727	15215	0.00139596		8096.5	3.39916e-05	4920.68	0.00113182	9103.23	-0.000281286
1468.31	0.233804	1366.61	0.0585253	2008.29	0.119083		6604.59	-0.00349824	15740.3	0.00239338	15215	0.00107133		8096.5	-0.000290646	4943.86	0.00210574	9126.44	0.000690388
1468.32	0.233405	1366.61	0.0581264	2008.29	0.118685		6604.54	-0.00382363	15763.5	0.00271692	15238.2	0.00139632		8096.5	-0.000615284	4943.86	0.0017811	9126.44	0.000366497
1468.33	0.233007	1366.61	0.0577275	2008.29	0.118287		6627.9	-0.00284711	15763.5	0.00239302	15238.2	0.00107168		8096.5	-0.000939921	4943.86	0.00145646	9126.44	4.26055e-05
1468.34	0.232609	1366.61	0.0573286	2008.29	0.117889		6627.85	-0.00317249	15786.7	0.00304045	15261.4	0.00139667		8096.5	-0.00126456	4943.86	0.00113182	9149.65	0.000690388
1468.35	0.232211	1366.61	0.0569298	2008.29	0.117491		6651.22	-0.00219597	15786.7	0.00271656	15261.4	0.00107204		8096.5	-0.0015892	4967.04	0.00210574	9149.65	0.000366497
1468.36	0.231813	1366.61	0.0565309	2008.29	0.117092		6651.16	-0.00252136	15786.7	0.00239267	15284.6	0.00139703		8096.5	-0.00191383	4967.04	0.0017811	9172.85	0.000690388
1468.38	0.231415	1366.61	0.056132	2008.29	0.116694		6651.11	-0.00284675	15809.9	0.0030401	15284.6	0.00107239		8096.5	-0.00223847	4967.04	0.00145646	9172.85	0.000366497
1468.39	0.231017	1366.61	0.0557331	2008.29	0.116296		6674.48	-0.00187023	15809.9	0.00271621	15307.8	0.00139738		8119.68	3.36368e-05	4967.04	0.00113182	9196.06	0.000690388
1468.4	0.230619	1366.61	0.0553342	2008.29	0.115898		6674.42	-0.00219562	15809.9	0.00239232	15307.8	0.00107275		8119.68	-0.000291001	4990.22	0.00210574	9196.06	0.000366497
1468.41	0.230221	1366.61	0.0549353	2008.29	0.1155		6697.79	-0.0012191	15833.1	0.00303974	15331	0.00139774		8119.68	-0.000615638	4990.22	0.0017811	9219.27	0.000690388
1468.42	0.229823	1366.61	0.0545364	2008.29	0.115102		6697.74	-0.00154449	15833.1	0.00271585	15331	0.0010731		8119.68	-0.000940276	4990.22	0.00145646	9219.27	0.000366497
1468.43	0.229425	1366.61	0.0541375	2013.15	0.143766		6697.68	-0.00186987	15856.3	0.00303939	15354.3	0.00139809		8119.68	-0.00126491	4990.22	0.00113182	9242.47	0.000690388
1468.45	0.229027	1366.61	0.0537386	2013.15	0.143368		6697.63	-0.00219526	15856.3	0.0027155	15354.2	0.00107346		8119.68	-0.00158955	5013.4	0.00210574	9242.47	0.000366497
1468.46	0.228629	1366.61	0.0533397	2018	0.148942		6697.58	-0.00252065	15879.5	0.00303904	15377.5	0.00139845		8119.68	-0.00191419	5013.4	0.0017811	9242.47	4.26055e-05
1468.47	0.228231	1366.61	0.0529409	2018	0.148544		6697.52	-0.00284604	15879.5	0.00271514	15377.4	0.00107381		8142.86	3.3282e-05	5013.4	0.00145646	9242.47	-0.000281286
1468.48	0.227833	1366.61	0.052542	2018	0.148146		6721	-0.00121874	15902.7	0.00303868	15400.7	0.00139881		8142.86	-0.000291356	5013.4	0.00113182	9265.68	0.000690388
1468.49	0.227435	1366.61	0.0521431	2018	0.147748		6720.94	-0.00154413	15902.7	0.00271479	15400.6	0.00107417		8142.86	-0.000615993	5036.58	0.00210574	9265.68	0.000366497
1468.51	0.227037	1366.61	0.0517442	2018	0.14735		6720.89	-0.00186952	15925.9	0.00303833	15423.9	0.00139916		8142.86	-0.000940631	5036.58	0.0017811	9265.68	4.26055e-05
1468.52	0.226639	1366.61	0.0513453	2018	0.146952		6720.84	-0.00219491	15925.9	0.00271444	15423.8	0.00107452		8142.86	-0.00126527	5036.58	0.00145646	9265.68	-0.000281286
1468.53	0.226241	1366.61	0.0509464	2018	0.146554		6720.78	-0.00252029	15949.2	0.00303797	15447.1	0.00139952		8166.04	3.29272e-05	5036.58	0.00113182	9288.89	0.000690388
1468.54	0.225843	1366.61	0.0505475	2018	0.146155		6720.73	-0.00284568	15949.2	0.00271408	15447	0.00107488		8166.04	-0.00029171	5059.76	0.00210574	9288.89	0.000366497
1468.55	0.225445	1366.61	0.0501486	2018	0.145757		6744.2	-0.00121839	15972.4	0.00303762	15470.3	0.00139987		8166.04	-0.000616348	5059.76	0.0017811	9288.89	4.26055e-05
1468.56	0.225047	1366.61	0.0497497	2018	0.145359		6744.15	-0.00154377	15972.4	0.00271373	15470.2	0.00107523		8166.04	-0.000940986	5059.76	0.00145646	9288.89	-0.000281286
1468.58	0.224648	1366.61	0.0493508	2018	0.144961		6744.1	-0.00186916	15995.6	0.00303726	15493.5	0.00140023		8166.04	-0.00126562	5059.76	0.00113182	9312.09	4.26055e-05
1468.59	0.22425	1366.61	0.048952	2018	0.144563		6767.36	-0.00154342	15995.6	0.00271337	15493.4	0.00107559		8189.22	3.25724e-05	5082.94	0.00210574	9312.09	-0.000281286
1468.6	0.223852	1366.61	0.0485531	2018	0.144165		6767.3	-0.00186881	16018.8	0.00303691	15516.7	0.00140058		8189.22	-0.000292065	5082.94	0.0017811	9335.3	4.26055e-05
1468.61	0.223454	1366.61	0.0481542	2018	0.143767		6790.51	-0.00186845	16018.8	0.00271302	15516.6	0.00107594		8189.22	-0.000616703	5082.94	0.00145646	9335.3	-0.000281286
1468.62	0.223056	1366.61	0.0477553	2018	0.143369		6790.46	-0.00219384	16042	0.00303656	15539.9	0.00140094		8189.22	-0.00094134	5082.94	0.00113182	9358.51	4.26055e-05
1468.63	0.222658	1366.61	0.0473564	2022.86	0.160488		6813.66	-0.00219348	16042	0.00271266	15539.9	0.0010763		8189.22	-0.00126598	5106.13	0.00210574	9358.51	-0.000281286
1468.65	0.22226	1366.61	0.0469575	2022.86	0.16009		6836.87	-0.00219313	16065.2	0.0030362	15563.1	0.00140129		8189.22	-0.00159062	5106.13	0.0017811	9381.71	4.26055e-05
1468.66	0.221862	1366.61	0.0465586	2022.86	0.159692		6836.82	-0.00251851	16065.2	0.00271231	15563.1	0.00107665		8212.4	3.22176e-05	5106.13	0.00145646	9381.71	-0.000281286
1468.67	0.221464	1366.61	0.0461597	2022.86	0.159294		6860.24	-0.00121661	16065.2	0.00238842	15586.3	0.00140165		8212.4	-0.00029242	5106.13	0.00113182	9404.92	0.000366497
1468.68	0.221066	1366.61	0.0457608	2022.86	0.158896		6860.18	-0.00154199	16088.4	0.00303585	15586.3	0.00107701		8212.4	-0.000617058	5129.31	0.00210574	9404.92	4.26055e-05
1468.69	0.220668	1366.61	0.0453619	2022.86	0.158497		6860.13	-0.00186738	16088.4	0.00271195	15609.5	0.001402		8212.4	-0.000941695	5129.31	0.0017811	9404.92	-0.000281286
1468.7	0.22027	1366.61	0.0449631	2022.86	0.158099		6860.08	-0.00219277	16088.4	0.00238806	15609.5	0.00107736		8212.4	-0.00126633	5129.31	0.00145646	9428.12	0.000690388
1468.72	0.219872	1366.61	0.0445642	2022.86	0.157701		6860.02	-0.00251816	16111.6	0.00303549	15632.7	0.00140236		8212.4	-0.00159097	5129.31	0.00113182	9428.12	0.000366497
1468.73	0.219474	1366.61	0.0441653	2022.86	0.157303		6859.97	-0.00284355	16111.6	0.0027116	15632.7	0.00107772		8235.58	3.18628e-05	5152.49	0.00210574	9428.12	4.26055e-05
1468.74	0.219076	1366.61	0.0437664	2022.86	0.156905		6883.44	-0.00121625	16111.6	0.00238771	15655.9	0.00140271		8235.58	-0.000292775	5152.49	0.0017811	9428.12	-0.000281286
1468.75	0.218678	1366.61	0.0433675	2022.86	0.156507		6883.39	-0.00154164	16134.8	0.00303514	15655.9	0.00107807		8235.58	-0.000617412	5152.49	0.00145646	9451.33	0.000690388
1468.76	0.21828	1366.61	0.0429686	2022.86	0.156109		6883.34	-0.00186703	16134.8	0.00271125	15679.1	0.00140307		8235.58	-0.00094205	5152.49	0.00113182	9451.33	0.000366497
1468.78	0.217882	1366.61	0.0425697	2022.86	0.155711		6883.28	-0.00219241	16158	0.00303478	15679.1	0.00107843		8235.58	-0.00126669	5175.67	0.00340429	9451.33	4.26055e-05
1468.79	0.217484	1366.61	0.0421708	2022.86	0.155313		6883.23	-0.0025178	16158	0.00271089	15702.4	0.00140342		8258.76	-0.00029313	5175.67	0.00307965	9451.33	-0.000281286
1468.8	0.217086	1366.61	0.0417719	2022.86	0.154915		6883.18	-0.00284319	16181.2	0.00303443	15702.3	0.00107878		8258.76	-0.000617767	5175.67	0.00275501	9451.33	-0.000605177
1468.81	0.216688	1366.61	0.041373	2022.86	0.154516		6906.65	-0.00121589	16181.2	0.00271054	15725.6	0.00140378		8258.76	-0.000942405	5175.67	0.00243037	9451.33	-0.000929068
1468.82	0.21629	1366.61	0.0409741	2022.86	0.154118		6929.86	-0.00121554	16204.4	0.00303407	15725.5	0.00107914		8258.76	-0.00126704	5175.67	0.00210574	9474.54	0.000690388
1468.83	0.215891	1366.61	0.0405753	2022.86	0.15372		6953.06	-0.00121518	16204.4	0.00271018	15748.8	0.00140413		8258.76	-0.00159168	5175.67	0.0017811	9474.54	0.000366497
1468.85	0.215493	1366.61	0.0401764	2022.86	0.153322		6976.27	-0.00121483	16227.6	0.00303372	15748.7	0.00107949		8281.94	-0.00094276	5175.67	0.00145646	9474.54	4.26055e-05
1468.86	0.215095	1366.61	0.0397775	2022.86	0.152924		6999.53	-0.000889081	16227.6	0.00270983	15772	0.00140449		8281.94	-0.0012674	5175.67	0.00113182	9474.54	-0.000281286
1468.87	0.214697	1366.61	0.0393786	2022.86	0.152526		6999.48	-0.00121447	16250.8	0.00303337	15771.9	0.00107985		8281.94	-0.00159203	5175.67	0.000807186	9474.54	-0.000605177
1468.88	0.214299	1366.61	0.0389797	2022.86	0.152128		6999.42	-0.00153986	16250.8	0.00270947	15795.2	0.00140484		8305.13	-0.000293839	5175.67	0.000482549	9474.54	-0.000929068
1468.89	0.213901	1366.61	0.0385808	2022.86	0.15173		7022.9	8.74393e-05	16274	0.00303301	15795.1	0.0010802		8305.13	-0.000618477	5198.85	0.00307965	9474.54	-0.00125296
1468.9	0.213503	1366.61	0.0381819	2022.86	0.151332		7022.84	-0.000237949	16274	0.00270912	15818.4	0.0014052		8305.13	-0.000943114	5198.85	0.00275501	9497.74	0.000690388
1468.92	0.213105	1366.61	0.037783	2022.86	0.150934		7022.79	-0.000563337	16297.3	0.00303266	15818.3	0.00108056		8305.13	-0.00126775	5198.85	0.00243037	9497.74	0.000366497
1468.93	0.212707	1366.61	0.0373841	2022.86	0.150535		7022.74	-0.000888725	16297.3	0.00270877	15841.6	0.00140555		8305.13	-0.00159239	5198.85	0.00210574	9497.74	4.26055e-05
1468.94	0.212309	1366.61	0.0369852	2022.86	0.150137		7022.68	-0.00121411	16320.5	0.0030323	15841.5	0.00108092		8328.31	-0.000294194	5198.85	0.0017811	9497.74	-0.000281286
1468.95	0.211911	1366.61	0.0365864	2022.86	0.149739		7022.63	-0.0015395	16320.5	0.00270841	15864.8	0.00140591		8328.31	-0.000618832	5198.85	0.00145646	9497.74	-0.000605177
1468.96	0.211513	1366.61	0.0361875	2022.86	0.149341		7022.58	-0.00186489	16343.7	0.00303195	15864.7	0.00108127		8328.31	-0.000943469	5198.85	0.00113182	9497.74	-0.000929068
1468.98	0.211115	1366.61	0.0357886	2022.86	0.148943		7022.52	-0.00219028	16343.7	0.00270806	15888	0.00140626		8328.31	-0.00126811	5198.85	0.000807186	9497.74	-0.00125296
1468.99	0.210717	1366.61	0.0353897	2022.86	0.148545		7022.47	-0.00251567	16366.9	0.00303159	15888	0.00108163		8351.49	-0.000619186	5198.85	0.000482549	9520.95	0.000690388
1469	0.210319	1366.61	0.0349908	2022.86	0.148147		7022.41	-0.00284105	16366.9	0.0027077	15911.2	0.00140662		8351.49	-0.000943824	5222.03	0.00275501	9520.95	0.000366497
1469.01	0.209921	1366.61	0.0345919	2022.86	0.147749		7022.36	-0.00316644	16390.1	0.00303124	15911.2	0.00108198		8351.49	-0.00126846	5222.03	0.00243037	9520.95	4.26055e-05
1469.02	0.209523	1366.61	0.034193	2022.86	0.147351		7022.31	-0.00349183	16390.1	0.00270735	15934.4	0.00140697		8374.67	-0.000294904	5222.03	0.00210574	9520.95	-0.000281286
1469.03	0.209125	1366.61	0.0337941	2022.86	0.146953		7022.25	-0.00381722	16413.3	0.00303089	15934.4	0.00108234		8374.67	-0.000619541	5222.03	0.0017811	9544.16	0.000690388
1469.05	0.208727	1366.61	0.0333952	2022.86	0.146554		7022.2	-0.00414261	16413.3	0.00270699	15957.6	0.00140733		8374.67	-0.000944179	5222.03	0.00145646	9544.16	0.000366497
1469.06	0.208329	1366.61	0.0329963	2022.86	0.146156		7046.1	8.77953e-05	16436.5	0.00303053	15957.6	0.00108269		8374.67	-0.00126882	5222.03	0.00113182	9544.16	4.26055e-05
1469.07	0.207931	1366.61	0.0325975	2022.86	0.145758		7046.05	-0.000237593	16436.5	0.00270664	15980.8	0.00140768		8397.85	2.93792e-05	5222.03	0.000807186	9544.16	-0.000281286
1469.08	0.207533	1366.61	0.0321986	2022.86	0.14536		7046	-0.000562981	16459.7	0.00270629	15980.8	0.00108305		8397.85	-0.000295258	5222.03	0.000482549	9567.36	0.00328152
1469.09	0.207134	1366.61	0.0317997	2022.86	0.144962		7045.94	-0.000888369	16459.7	0.00238239	16004	0.00140804		8397.85	-0.000619896	5222.03	0.000157911	9567.36	0.00295763
1469.1	0.206736	1366.61	0.0314008	2022.86	0.144564		7045.89	-0.00121376	16482.9	0.00270593	16004	0.0010834		8397.85	-0.000944534	5222.03	-0.000166727	9567.36	0.00263374
1469.12	0.206338	1366.61	0.0310019	2022.86	0.144166		7045.84	-0.00153915	16482.9	0.00238204	16027.2	0.0014084		8421.03	2.90244e-05	5245.21	0.00243037	9567.36	0.00230984
1469.13	0.20594	1366.61	0.030603	2022.86	0.143768		7045.78	-0.00186453	16506.1	0.00270558	16027.2	0.00108376		8421.03	-0.000295613	5245.21	0.00210574	9567.36	0.00198595
1469.14	0.205542	1366.61	0.0302041	2027.72	0.169645		7045.73	-0.00218992	16506.1	0.00238169	16050.4	0.00140875		8421.03	-0.000620251	5245.21	0.0017811	9567.36	0.00166206
1469.15	0.205144	1366.61	0.0298052	2027.72	0.169247		7045.67	-0.00251531	16529.3	0.00270522	16050.4	0.00108411		8421.03	-0.000944888	5245.21	0.00145646	9567.36	0.00133817
1469.16	0.204746	1366.61	0.0294063	2027.72	0.168849		7045.62	-0.0028407	16529.3	0.00238133	16073.7	0.00140911		8444.21	2.86696e-05	5245.21	0.00113182	9567.36	0.00101428
1469.17	0.204348	1366.61	0.0290074	2027.72	0.168451		7045.57	-0.00316609	16552.5	0.00270487	16073.6	0.00108447		8444.21	-0.000295968	5245.21	0.000807186	9567.36	0.000690388
1469.19	0.20395	1366.61	0.0286086	2027.72	0.168053		7045.51	-0.00349147	16552.5	0.00238098	16096.9	0.00140946		8444.21	-0.000620606	5245.21	0.000482549	9567.36	0.000366497
1469.2	0.203552	1366.61	0.0282097	2027.72	0.167655		7045.46	-0.00381686	16575.7	0.00270451	16096.8	0.00108482		8444.21	-0.000945243	5245.21	0.000157911	9590.57	0.00263374
1469.21	0.203154	1366.61	0.0278108	2027.72	0.167257		7045.41	-0.00414225	16575.7	0.00238062	16120.1	0.00140982		8444.21	-0.00126988	5268.39	0.00210574	9590.57	0.00230984
1469.22	0.202756	1366.61	0.0274119	2027.72	0.166858		7068.93	-0.00218957	16598.9	0.00270416	16120	0.00108518		8467.39	-0.000296323	5268.39	0.0017811	9590.57	0.00198595
1469.23	0.202358	1366.61	0.027013	2027.72	0.16646		7068.88	-0.00251495	16598.9	0.00238027	16143.3	0.00141017		8467.39	-0.00062096	5268.39	0.00145646	9590.57	0.00166206
1469.25	0.20196	1366.61	0.0266141	2027.72	0.166062		7092.2	-0.00186382	16622.1	0.0027038	16143.2	0.00108553		8467.39	-0.000945598	5268.39	0.00113182	9590.57	0.00133817
1469.26	0.201562	1366.61	0.0262152	2027.72	0.165664		7092.14	-0.00218921	16622.1	0.00237991	16166.5	0.00141053		8467.39	-0.00127024	5268.39	0.000807186	9613.78	0.00230984
1469.27	0.201164	1366.61	0.0258163	2027.72	0.165266		7115.4	-0.00186347	16645.4	0.00270345	16166.4	0.00108589		8490.57	-0.000296678	5268.39	0.000482549	9613.78	0.00198595
1469.28	0.200766	1366.61	0.0254174	2027.72	0.164868		7115.35	-0.00218885	16645.4	0.00237956	16189.7	0.00141088		8490.57	-0.000621315	5291.58	0.00243037	9613.78	0.00166206
1469.29	0.200368	1366.61	0.0250185	2027.72	0.16447		7138.66	-0.00153772	16668.6	0.0027031	16189.6	0.00108624		8490.57	-0.000945953	5291.58	0.00210574	9613.78	0.00133817
1469.3	0.19997	1366.61	0.0246197	2027.72	0.164072		7138.61	-0.00186311	16668.6	0.0023792	16212.9	0.00141124		8513.76	2.76053e-05	5291.58	0.0017811	9636.98	0.00230984
1469.32	0.199572	1366.61	0.0242208	2027.72	0.163674		7161.92	-0.00121198	16691.8	0.00270274	16212.8	0.0010866		8513.76	-0.000297032	5291.58	0.00145646	9636.98	0.00198595
1469.33	0.199174	1366.61	0.0238219	2027.72	0.163276		7161.87	-0.00153737	16691.8	0.00237885	16236.1	0.00141159		8513.76	-0.00062167	5291.58	0.00113182	9636.98	0.00166206
1469.34	0.198776	1366.61	0.023423	2027.72	0.162877		7161.81	-0.00186275	16715	0.00270239	16236	0.00108695		8513.76	-0.000946307	5291.58	0.000807186	9636.98	0.00133817
1469.35	0.198378	1366.61	0.0230241	2027.72	0.162479		7161.76	-0.00218814	16715	0.0023785	16259.3	0.00141195		8536.94	0.000351888	5314.76	0.00275501	9636.98	0.00101428
1469.36	0.197979	1366.61	0.0226252	2027.72	0.162081		7161.71	-0.00251353	16738.2	0.00270203	16259.3	0.00108731		8536.94	2.72505e-05	5314.76	0.00243037	9660.19	0.00230984
1469.37	0.197581	1366.61	0.0222263	2027.72	0.161683		7185.18	-0.000886233	16738.2	0.00237814	16282.5	0.0014123		8536.94	-0.000297387	5314.76	0.00210574	9660.19	0.00198595
1469.39	0.197183	1366.61	0.0218274	2027.72	0.161285		7185.13	-0.00121162	16761.4	0.00270168	16282.5	0.00108766		8536.94	-0.000622025	5314.76	0.0017811	9660.19	0.00166206
1469.4	0.196785	1366.61	0.0214285	2027.72	0.160887		7185.08	-0.00153701	16761.4	0.00237779	16305.7	0.00141266		8560.12	0.000351533	5314.76	0.00145646	9660.19	0.00133817
1469.41	0.196387	1366.61	0.0210296	2027.72	0.160489		7185.02	-0.0018624	16784.6	0.00270132	16305.7	0.00108802		8560.12	2.68957e-05	5314.76	0.00113182	9660.19	0.00101428
1469.42	0.195989	1366.61	0.0206308	2027.72	0.160091		7184.97	-0.00218779	16784.6	0.00237743	16328.9	0.00141301		8560.12	-0.000297742	5337.94	0.00275501	9660.19	0.000690388
1469.43	0.195591	1366.61	0.0202319	2027.72	0.159693		7184.91	-0.00251317	16807.8	0.00270097	16328.9	0.00108837		8560.12	-0.000622379	5337.94	0.00243037	9683.4	0.00166206
1469.45	0.195193	1366.61	0.019833	2027.72	0.159295		7184.86	-0.00283856	16807.8	0.00237708	16352.1	0.00141337		8583.3	0.000351178	5337.94	0.00210574	9683.4	0.00133817
1469.46	0.194795	1366.61	0.0194341	2027.72	0.158896		7208.39	-0.000885877	16831	0.00270062	16352.1	0.00108873		8583.3	2.65409e-05	5337.94	0.0017811	9683.4	0.00101428
1469.47	0.194397	1366.61	0.0190352	2027.72	0.158498		7208.34	-0.00121127	16831	0.00237672	16375.3	0.00141372		8583.3	-0.000298097	5337.94	0.00145646	9683.4	0.000690388
1469.48	0.193999	1366.61	0.0186363	2027.72	0.1581		7208.28	-0.00153665	16854.2	0.00270026	16375.3	0.00108908		8583.3	-0.000622734	5337.94	0.00113182	9706.6	0.00166206
1469.49	0.193601	1366.61	0.0182374	2027.72	0.157702		7208.23	-0.00186204	16854.2	0.00237637	16398.5	0.00141408		8583.3	-0.000947372	5361.12	0.00275501	9706.6	0.00133817
1469.5	0.193203	1366.61	0.0178385	2027.72	0.157304		7208.17	-0.00218743	16877.4	0.00269991	16398.5	0.00108944		8606.48	2.61861e-05	5361.12	0.00243037	9729.81	0.00166206
1469.52	0.192805	1366.61	0.0174396	2027.72	0.156906		7208.12	-0.00251282	16877.4	0.00237602	16421.8	0.00141443		8606.48	-0.000298452	5361.12	0.00210574	9729.81	0.00133817
1469.53	0.192407	1366.61	0.0170407	2027.72	0.156508		7231.65	-0.000560133	16900.6	0.00237566	16421.7	0.00108979		8606.48	-0.000623089	5361.12	0.0017811	9729.81	0.00101428
1469.54	0.192009	1366.61	0.0166419	2027.72	0.15611		7231.6	-0.000885521	16923.8	0.0026992	16445	0.00141479		8606.48	-0.000947727	5361.12	0.00145646	9729.81	0.000690388
1469.55	0.191611	1366.61	0.016243	2027.72	0.155712		7254.91	-0.000234389	16923.8	0.00237531	16444.9	0.00109015		8629.66	-0.000298806	5361.12	0.00113182	9729.81	0.000366497
1469.56	0.191213	1366.61	0.0158441	2027.72	0.155314		7254.86	-0.000559777	16947	0.00269884	16468.2	0.00141514		8629.66	-0.000623444	5384.3	0.00243037	9729.81	4.26055e-05
1469.57	0.190815	1366.61	0.0154452	2027.72	0.154915		7278.17	9.13553e-05	16947	0.00237495	16468.1	0.00109051		8652.84	2.54765e-05	5384.3	0.00210574	9729.81	-0.000281286
1469.59	0.190417	1366.61	0.0150463	2027.72	0.154517		7278.12	-0.000234033	16970.2	0.00269849	16491.4	0.0014155		8652.84	-0.000299161	5384.3	0.0017811	9753.02	0.00133817
1469.6	0.190019	1366.61	0.0146474	2032.57	0.176414		7301.38	9.17113e-05	16970.2	0.0023746	16491.3	0.00109086		8652.84	-0.000623799	5384.3	0.00145646	9753.02	0.00101428
1469.61	0.189621	1366.61	0.0142485	2032.57	0.176016		7301.32	-0.000233677	16993.4	0.00269813	16514.6	0.00141585		8652.84	-0.000948436	5384.3	0.00113182	9753.02	0.000690388
1469.62	0.189222	1366.61	0.0138496	2032.57	0.175618		7324.64	0.000417455	16993.4	0.00237424	16514.5	0.00109122		8652.84	-0.00127307	5407.48	0.00210574	9753.02	0.000366497
1469.63	0.188824	1366.61	0.0134507	2032.57	0.175219		7324.58	9.20673e-05	17016.7	0.00269778	16537.8	0.00141621		8676.02	2.51217e-05	5407.48	0.0017811	9753.02	4.26055e-05
1469.64	0.188426	1366.61	0.0130518	2032.57	0.174821		7324.53	-0.000233321	17016.7	0.00237389	16537.7	0.00109157		8676.02	-0.000299516	5407.48	0.00145646	9753.02	-0.000281286
1469.66	0.188028	1366.61	0.0126529	2032.57	0.174423		7324.48	-0.000558709	17039.9	0.00269743	16561	0.00141656		8676.02	-0.000624153	5407.48	0.00113182	9776.22	0.00166206
1469.67	0.18763	1366.61	0.0122541	2032.57	0.174025		7324.42	-0.000884097	17039.9	0.00237353	16560.9	0.00109193		8676.02	-0.000948791	5430.66	0.00210574	9776.22	0.00133817
1469.68	0.187232	1366.61	0.0118552	2032.57	0.173627		7324.37	-0.00120949	17063.1	0.00269707	16584.2	0.00141692		8676.02	-0.00127343	5430.66	0.0017811	9776.22	0.00101428
1469.69	0.186834	1366.61	0.0114563	2032.57	0.173229		7324.31	-0.00153487	17063.1	0.00237318	16584.1	0.00109228		8699.21	2.47669e-05	5430.66	0.00145646	9776.22	0.000690388
1469.7	0.186436	1366.61	0.0110574	2032.57	0.172831		7324.26	-0.00186026	17063.1	0.00204929	16607.4	0.00141727		8699.21	-0.000299871	5430.66	0.00113182	9776.22	0.000366497
1469.72	0.186038	1366.61	0.0106585	2032.57	0.172433		7324.21	-0.00218565	17086.3	0.00269672	16607.4	0.00109264		8699.21	-0.000624508	5430.66	0.000807186	9776.22	4.26055e-05
1469.73	0.18564	1366.61	0.0102596	2032.57	0.172035		7324.15	-0.00251104	17086.3	0.00237283	16630.6	0.00141763		8699.21	-0.000949146	5453.84	0.00210574	9799.43	0.00198595
1469.74	0.185242	1366.61	0.00986072	2032.57	0.171637		7324.1	-0.00283643	17109.5	0.00269636	16630.6	0.00109299		8722.39	2.44121e-05	5453.84	0.0017811	9799.43	0.00166206
1469.75	0.184844	1366.61	0.00946183	2032.57	0.171238		7324.05	-0.00316181	17109.5	0.00237247	16653.8	0.00141799		8722.39	-0.000300225	5453.84	0.00145646	9799.43	0.00133817
1469.76	0.184446	1366.61	0.00906294	2032.57	0.17084		7323.99	-0.0034872	17132.7	0.00237212	16653.8	0.00109335		8722.39	-0.000624863	5453.84	0.00113182	9799.43	0.00101428
1469.77	0.184048	1366.61	0.00866405	2032.57	0.170442		7323.94	-0.00381259	17132.7	0.00204823	16677	0.00141834		8722.39	-0.000949501	5453.84	0.000807186	9799.43	0.000690388
1469.79	0.18365	1366.61	0.00826516	2032.57	0.170044		7323.89	-0.00413798	17155.9	0.00237176	16677	0.0010937		8722.39	-0.00127414	5453.84	0.000482549	9799.43	0.000366497
1469.8	0.183252	1366.61	0.00786627	2032.57	0.169646		7347.84	0.000417811	17155.9	0.00204787	16700.2	0.0014187		8745.57	2.40573e-05	5477.02	0.00243037	9799.43	4.26055e-05
1469.81	0.182854	1366.61	0.00746738	2032.57	0.169248		7347.79	9.24234e-05	17179.1	0.00237141	16700.2	0.00109406		8745.57	-0.00030058	5477.02	0.00210574	9799.43	-0.000281286
1469.82	0.182456	1366.61	0.00706849	2032.57	0.16885		7347.74	-0.000232965	17179.1	0.00204752	16723.4	0.00141905		8745.57	-0.000625218	5477.02	0.0017811	9822.64	0.00230984
1469.83	0.182058	1366.61	0.0066696	2032.57	0.168452		7347.68	-0.000558353	17202.3	0.00237105	16723.4	0.00109441		8745.57	-0.000949855	5477.02	0.00145646	9822.64	0.00198595
1469.84	0.18166	1366.61	0.00627071	2032.57	0.168054		7347.63	-0.000883741	17202.3	0.00204716	16746.6	0.00141941		8745.57	-0.00127449	5477.02	0.00113182	9822.64	0.00166206
1469.86	0.181262	1366.61	0.00587182	2032.57	0.167656		7347.57	-0.00120913	17225.5	0.0023707	16746.6	0.00109477		8768.75	0.00034834	5477.02	0.000807186	9822.64	0.00133817
1469.87	0.180864	1366.61	0.00547293	2032.57	0.167257		7347.52	-0.00153452	17225.5	0.00204681	16769.9	0.00141976		8768.75	2.37025e-05	5477.02	0.000482549	9822.64	0.00101428
1469.88	0.180465	1366.61	0.00507404	2032.57	0.166859		7347.47	-0.00185991	17248.7	0.00237035	16769.8	0.00109512		8768.75	-0.000300935	5477.02	0.000157911	9822.64	0.000690388
1469.89	0.180067	1366.61	0.00467515	2032.57	0.166461		7347.41	-0.00218529	17248.7	0.00204645	16793.1	0.00142012		8768.75	-0.000625573	5477.02	-0.000166727	9822.64	0.000366497
1469.9	0.179669	1366.61	0.00427626	2032.57	0.166063		7347.36	-0.00251068	17271.9	0.00236999	16793	0.00109548		8768.75	-0.00095021	5477.02	-0.000491364	9822.64	4.26055e-05
1469.91	0.179271	1366.61	0.00387737	2037.43	0.18358		7347.31	-0.00283607	17271.9	0.0020461	16816.3	0.00142047		8768.75	-0.00127485	5500.21	0.00275501	9822.64	-0.000281286
1469.93	0.178873	1366.61	0.00347848	2037.43	0.183182		7347.25	-0.00316146	17295.1	0.00269353	16816.2	0.00109583		8791.93	2.33477e-05	5500.21	0.00243037	9845.84	0.00101428
1469.94	0.178475	1366.61	0.00307959	2037.43	0.182784		7347.2	-0.00348685	17295.1	0.00236964	16839.5	0.00142083		8791.93	-0.00030129	5500.21	0.00210574	9845.84	0.000690388
1469.95	0.178077	1366.61	0.0026807	2037.43	0.182386		7347.15	-0.00381223	17295.1	0.00204575	16839.4	0.00109619		8791.93	-0.000625927	5500.21	0.0017811	9845.84	0.000366497
1469.96	0.177679	1366.61	0.00228181	2037.43	0.181988		7347.09	-0.00413762	17318.3	0.00269317	16862.7	0.00142118		8791.93	-0.000950565	5500.21	0.00145646	9845.84	4.26055e-05
1469.97	0.177281	1366.61	0.00188292	2037.43	0.18159		7347.04	-0.00446301	17318.3	0.00236928	16862.6	0.00109654		8791.93	-0.0012752	5500.21	0.00113182	9845.84	-0.000281286
1469.99	0.176883	1366.61	0.00148403	2037.43	0.181192		7370.57	-0.00251033	17318.3	0.00204539	16885.9	0.00142154		8815.11	-0.000301645	5500.21	0.000807186	9845.84	-0.000605177
1470	0.176485	1366.61	0.00108514	2037.43	0.180794		7370.51	-0.00283571	17341.5	0.00269282	16885.8	0.0010969		8815.11	-0.000626282	5500.21	0.000482549	9845.84	-0.000929068
1470.01	0.176087	1366.61	0.000686245	2037.43	0.180396		7393.72	-0.00283536	17341.5	0.00236893	16909.1	0.00142189		8815.11	-0.00095092	5500.21	0.000157911	9869.05	0.00198595
1470.02	0.175689	1366.61	0.000287355	2037.43	0.179998		7416.93	-0.002835	17341.5	0.00204504	16909	0.00109725		8815.11	-0.00127556	5500.21	-0.000166727	9869.05	0.00166206
1470.03	0.175291	1366.61	-0.000111535	2037.43	0.179599		7440.13	-0.00283465	17364.8	0.00236857	16932.3	0.00142225		8815.11	-0.00160019	5500.21	-0.000491364	9869.05	0.00133817
1470.04	0.174893	1366.61	-0.000510426	2037.43	0.179201		7463.34	-0.00283429	17364.8	0.00204468	16932.2	0.00109761		8838.29	-0.000301999	5523.39	0.00210574	9869.05	0.00101428
1470.06	0.174495	1366.61	-0.000909316	2037.43	0.178803		7486.97	-0.000230829	17388	0.00236822	16955.5	0.0014226		8838.29	-0.000626637	5523.39	0.0017811	9869.05	0.000690388
1470.07	0.174097	1366.61	-0.00130821	2037.43	0.178405		7486.92	-0.000556217	17388	0.00204433	16955.5	0.00109796		8838.29	-0.000951275	5523.39	0.00145646	9869.05	0.000366497
1470.08	0.173699	1366.61	-0.0017071	2037.43	0.178007		7486.87	-0.000881605	17411.2	0.00236786	16978.7	0.00142296		8838.29	-0.00127591	5523.39	0.00113182	9869.05	4.26055e-05
1470.09	0.173301	1366.61	-0.00210599	2037.43	0.177609		7486.81	-0.00120699	17434.4	0.0026914	16978.7	0.00109832		8838.29	-0.00160055	5546.57	0.00210574	9869.05	-0.000281286
1470.1	0.172903	1366.61	-0.00250488	2037.43	0.177211		7486.76	-0.00153238	17434.4	0.00236751	17001.9	0.00142331		8861.47	0.000346921	5546.57	0.0017811	9869.05	-0.000605177
1470.11	0.172505	1366.61	-0.00290377	2037.43	0.176813		7486.65	-0.00218316	17434.4	0.00204362	17001.9	0.00109867		8861.47	2.22833e-05	5546.57	0.00145646	9869.05	-0.000929068
1470.13	0.172107	1366.61	-0.00330266	2037.43	0.176415		7486.6	-0.00250855	17457.6	0.00269105	17025.1	0.00142367		8861.47	-0.000302354	5546.57	0.00113182	9869.05	-0.00125296
1470.14	0.171708	1366.61	-0.00370155	2037.43	0.176017		7486.55	-0.00283393	17457.6	0.00236716	17025.1	0.00109903		8861.47	-0.000626992	5569.75	0.00210574	9869.05	-0.00157685
1470.15	0.17131	1366.61	-0.00410044	2037.43	0.175618		7486.49	-0.00315932	17480.8	0.00269069	17048.3	0.00142402		8861.47	-0.000951629	5569.75	0.0017811	9869.05	-0.00190074
1470.16	0.170912	1366.61	-0.00449933	2037.43	0.17522		7486.44	-0.00348471	17480.8	0.0023668	17048.3	0.00109938		8861.47	-0.00127627	5569.75	0.00145646	9892.26	0.00230984
1470.17	0.170514	1366.61	-0.00489822	2037.43	0.174822		7486.39	-0.0038101	17504	0.00269034	17071.5	0.00142438		8884.65	0.000671204	5569.75	0.00113182	9892.26	0.00198595
1470.19	0.170116	1366.61	-0.00529711	2037.43	0.174424		7509.86	-0.0021828	17504	0.00236645	17071.5	0.00109974		8884.65	0.000346566	5592.93	0.0017811	9892.26	0.00166206
1470.2	0.169718	1366.61	-0.005696	2037.43	0.174026		7509.81	-0.00250819	17527.2	0.00268998	17094.7	0.00142473		8884.65	2.19285e-05	5592.93	0.00145646	9892.26	0.00133817
1470.21	0.16932	1366.61	-0.00609489	2037.43	0.173628		7509.75	-0.00283358	17527.2	0.00236609	17094.7	0.0011001		8884.65	-0.000302709	5592.93	0.00113182	9892.26	0.00101428
1470.22	0.168922	1371.45	0.253583	2037.43	0.17323		7509.7	-0.00315897	17550.4	0.00268963	17118	0.00142509		8884.65	-0.000627347	5616.11	0.00210574	9892.26	0.000690388
1470.23	0.168524	1371.45	0.253184	2042.29	0.188359		7509.65	-0.00348435	17550.4	0.00236574	17117.9	0.00110045		8884.65	-0.000951984	5616.11	0.0017811	9892.26	0.000366497
1470.24	0.168126	1371.45	0.252785	2042.29	0.18796		7509.59	-0.00380974	17573.6	0.00236538	17141.2	0.00142544		8884.65	-0.00127662	5616.11	0.00145646	9892.26	4.26055e-05
1470.26	0.167728	1371.45	0.252386	2042.29	0.187562		7532.96	-0.00283322	17596.8	0.00268892	17141.1	0.00110081		8907.84	0.000670849	5616.11	0.00113182	9892.26	-0.000281286
1470.27	0.16733	1371.45	0.251987	2042.29	0.187164		7556.17	-0.00283287	17596.8	0.00236503	17164.4	0.0014258		8907.84	0.000346211	5639.29	0.00210574	9892.26	-0.000605177
1470.28	0.166932	1371.45	0.251588	2042.29	0.186766		7579.37	-0.00283251	17620	0.00268857	17164.3	0.00110116		8907.84	2.15737e-05	5639.29	0.0017811	9892.26	-0.000929068
1470.29	0.166534	1371.45	0.251189	2042.29	0.186368		7602.58	-0.00283215	17620	0.00236468	17187.6	0.00142615		8907.84	-0.000303064	5639.29	0.00145646	9892.26	-0.00125296
1470.3	0.166136	1371.45	0.25079	2042.29	0.18597		7625.84	-0.00250641	17643.2	0.00268821	17187.5	0.00110152		8907.84	-0.000627701	5639.29	0.00113182	9892.26	-0.00157685
1470.31	0.165738	1371.45	0.250391	2042.29	0.185572		7625.79	-0.0028318	17643.2	0.00236432	17210.8	0.00142651		8907.84	-0.000952339	5662.47	0.00275501	9892.26	-0.00190074
1470.33	0.16534	1371.45	0.249993	2042.29	0.185174		7649.26	-0.0012045	17666.4	0.00268786	17210.7	0.00110187		8931.02	0.000345857	5662.47	0.00243037	9915.46	0.00166206
1470.34	0.164942	1371.45	0.249195	2042.29	0.184776		7649.21	-0.00152989	17666.4	0.00236397	17234	0.00142686		8931.02	2.12189e-05	5662.47	0.00210574	9915.46	0.00133817
1470.35	0.164544	1371.45	0.248796	2042.29	0.184378		7649.15	-0.00185528	17666.4	0.00204008	17233.9	0.00110223		8931.02	-0.000303419	5662.47	0.0017811	9915.46	0.00101428
1470.36	0.164146	1371.45	0.248397	2042.29	0.183979		7649.1	-0.00218067	17689.6	0.0026875	17257.2	0.00142722		8931.02	-0.000628056	5662.47	0.00145646	9915.46	0.000690388
1470.37	0.163748	1371.45	0.247998	2042.29	0.183581		7649.05	-0.00250605	17689.6	0.00236361	17257.1	0.00110258		8931.02	-0.000952694	5662.47	0.00113182	9915.46	0.000366497
1470.38	0.16335	1371.45	0.247599	2042.29	0.183183		7648.99	-0.00283144	17689.6	0.00203972	17280.4	0.00142758		8954.2	0.000345502	5685.65	0.00275501	9915.46	4.26055e-05
1470.4	0.162952	1371.45	0.2472	2042.29	0.182785		7672.47	-0.00120415	17712.9	0.00236326	17280.3	0.00110294		8954.2	2.08641e-05	5685.65	0.00243037	9915.46	-0.000281286
1470.41	0.162553	1371.45	0.246801	2042.29	0.182387		7672.41	-0.00152953	17712.9	0.00203937	17303.6	0.00142793		8954.2	-0.000303773	5685.65	0.00210574	9915.46	-0.000605177
1470.42	0.162155	1371.45	0.246403	2042.29	0.181989		7672.36	-0.00185492	17736.1	0.0023629	17303.6	0.00110329		8954.2	-0.000628411	5685.65	0.0017811	9915.46	-0.000929068
1470.43	0.161757	1371.45	0.246004	2042.29	0.181591		7672.31	-0.00218031	17736.1	0.00203901	17326.8	0.00142829		8977.38	2.05094e-05	5685.65	0.00145646	9915.46	-0.00125296
1470.44	0.161359	1371.45	0.245605	2042.29	0.181193		7672.25	-0.0025057	17759.3	0.00236255	17326.8	0.00110365		8977.38	-0.000304128	5685.65	0.00113182	9915.46	-0.00157685
1470.46	0.160961	1371.45	0.245206	2042.29	0.180795		7672.2	-0.00283109	17759.3	0.00203866	17350	0.00142864		8977.38	-0.000628766	5685.65	0.000807186	9915.46	-0.00190074
1470.47	0.160563	1371.45	0.244807	2042.29	0.180397		7695.51	-0.00217995	17782.5	0.00236219	17350	0.001104		9000.56	2.01546e-05	5708.84	0.00275501	9938.67	0.00133817
1470.48	0.160165	1371.45	0.244408	2042.29	0.179998		7695.46	-0.00250534	17782.5	0.0020383	17373.2	0.001429		9000.56	-0.000304483	5708.84	0.00243037	9938.67	0.00101428
1470.49	0.159767	1371.45	0.244009	2047.15	0.193535		7718.77	-0.00185421	17805.7	0.00236184	17373.2	0.00110436		9000.56	-0.000629121	5708.84	0.00210574	9938.67	0.000690388
1470.5	0.159369	1371.45	0.24361	2047.15	0.193137		7718.72	-0.0021796	17805.7	0.00203795	17396.4	0.00142935		9023.74	1.97998e-05	5708.84	0.0017811	9938.67	0.000366497
1470.51	0.158971	1371.45	0.243211	2047.15	0.192738		7741.98	-0.00185385	17828.9	0.00268538	17396.4	0.00110471		9023.74	-0.000304838	5708.84	0.00145646	9938.67	4.26055e-05
1470.53	0.158573	1371.45	0.242813	2047.15	0.19234		7741.93	-0.00217924	17828.9	0.00236149	17419.6	0.00142971		9023.74	-0.000629475	5708.84	0.00113182	9938.67	-0.000281286
1470.54	0.158175	1371.45	0.242414	2047.15	0.191942		7765.24	-0.00152811	17828.9	0.00203759	17419.6	0.00110507		9046.92	1.9445e-05	5708.84	0.000807186	9938.67	-0.000605177
1470.55	0.157777	1371.45	0.242015	2047.15	0.191544		7765.19	-0.0018535	17852.1	0.00236113	17442.8	0.00143006		9046.92	-0.000305193	5708.84	0.000482549	9938.67	-0.000929068
1470.56	0.157379	1371.45	0.241616	2047.15	0.191146		7788.5	-0.00120237	17852.1	0.00203724	17442.8	0.00110542		9046.92	-0.00062983	5732.02	0.00275501	9938.67	-0.00125296
1470.57	0.156981	1371.45	0.241217	2047.15	0.190748		7788.45	-0.00152775	17875.3	0.00236078	17466.1	0.00143042		9046.92	-0.000954468	5732.02	0.00243037	9938.67	-0.00157685
1470.58	0.156583	1371.45	0.240818	2047.15	0.19035		7788.39	-0.00185314	17898.5	0.00236042	17466	0.00110578		9070.1	1.90902e-05	5732.02	0.00210574	9938.67	-0.00190074
1470.6	0.156185	1371.45	0.240419	2047.15	0.189952		7788.34	-0.00217853	17898.5	0.00203653	17489.3	0.00143077		9070.1	-0.000305547	5732.02	0.0017811	9938.67	-0.00222463
1470.61	0.155787	1371.45	0.24002	2047.15	0.189554		7788.29	-0.00250392	17921.7	0.00236007	17489.2	0.00110613		9070.1	-0.000630185	5732.02	0.00145646	9938.67	-0.00254852
1470.62	0.155389	1371.45	0.239621	2047.15	0.189156		7788.23	-0.00282931	17921.7	0.00203618	17512.5	0.00143113		9070.1	-0.000954823	5732.02	0.00113182	9938.67	-0.00287242
1470.63	0.154991	1371.45	0.239223	2047.15	0.188758		7811.71	-0.00120201	17944.9	0.00235971	17512.4	0.00110649		9093.28	0.000343373	5732.02	0.000807186	9938.67	-0.00319631
1470.64	0.154593	1371.45	0.238824	2047.15	0.188359		7811.65	-0.0015274	17944.9	0.00203582	17535.7	0.00143148		9093.28	1.87354e-05	5732.02	0.000482549	9938.67	-0.0035202
1470.66	0.154195	1371.45	0.238425	2047.15	0.187961		7811.6	-0.00185279	17968.1	0.00268325	17535.6	0.00110684		9093.28	-0.000305902	5755.2	0.00275501	9938.67	-0.00384409
1470.67	0.153796	1371.45	0.238026	2047.15	0.187563		7811.55	-0.00217817	17968.1	0.00235936	17558.9	0.00143184		9093.28	-0.00063054	5755.2	0.00243037	9938.67	-0.00416798
1470.68	0.153398	1371.45	0.237627	2047.15	0.187165		7811.49	-0.00250356	17968.1	0.00203547	17558.8	0.0011072		9116.47	0.000343018	5755.2	0.00210574	9938.67	-0.00449187
1470.69	0.153	1371.45	0.237228	2047.15	0.186767		7811.44	-0.00282895	17991.3	0.00235901	17582.1	0.00143219		9116.47	1.83806e-05	5755.2	0.0017811	9938.67	-0.00481576
1470.7	0.152602	1371.45	0.236829	2047.15	0.186369		7834.86	-0.00152704	17991.3	0.00203511	17582	0.00110755		9116.47	-0.000306257	5755.2	0.00145646	9938.67	-0.00513966
1470.71	0.152204	1371.45	0.23643	2047.15	0.185971		7834.81	-0.00185243	18014.5	0.00268254	17605.3	0.00143255		9116.47	-0.000630895	5755.2	0.00113182	9938.67	-0.00546355
1470.73	0.151806	1371.45	0.236031	2052	0.195128		7834.75	-0.00217782	18014.5	0.00235865	17605.2	0.00110791		9139.65	0.000342663	5755.2	0.000807186	9938.67	-0.00578744
1470.74	0.151408	1371.45	0.235633	2052	0.19473		7834.7	-0.00250321	18014.5	0.00203476	17628.5	0.0014329		9139.65	1.80258e-05	5755.2	0.000482549	9938.67	-0.00611133
1470.75	0.15101	1371.45	0.235234	2052	0.194332		7834.64	-0.00282859	18037.7	0.0023583	17628.4	0.00110826		9139.65	-0.000306612	5778.38	0.00243037	9938.67	-0.00643522
1470.76	0.150612	1371.45	0.234835	2052	0.193934		7857.85	-0.00282824	18037.7	0.00203441	17651.7	0.00143326		9139.65	-0.000631249	5778.38	0.00210574	9938.67	-0.00675911
1470.77	0.150214	1371.45	0.234436	2052	0.193536		7881.06	-0.00282788	18060.9	0.00235794	17651.7	0.00110862		9162.83	0.000666946	5778.38	0.0017811	9938.67	-0.007083
1470.78	0.149816	1371.45	0.234037	2052	0.193138		7904.26	-0.00282753	18060.9	0.00203405	17674.9	0.00143361		9162.83	0.000342309	5778.38	0.00145646	9938.67	-0.00740689
1470.8	0.149418	1371.45	0.233638	2052	0.192739		7927.47	-0.00282717	18084.2	0.00235759	17674.9	0.00110897		9162.83	1.7671e-05	5778.38	0.00113182	9938.67	-0.00773079
1470.81	0.14902	1371.45	0.233239	2052	0.192341		7950.89	-0.00152526	18107.4	0.00235723	17698.1	0.00143397		9162.83	-0.000306967	5778.38	0.000807186	9938.67	-0.00805468
1470.82	0.148622	1371.45	0.23284	2052	0.191943		7950.84	-0.00185065	18107.4	0.00203334	17698.1	0.00110933		9162.83	-0.000631604	5801.56	0.00210574	9938.67	-0.00837857
1470.83	0.148224	1371.45	0.232441	2052	0.191545		7950.78	-0.00217604	18130.6	0.00235688	17721.3	0.00143432		9186.01	0.000341954	5801.56	0.0017811	9938.67	-0.00870246
1470.84	0.147826	1371.45	0.232043	2052	0.191147		7950.73	-0.00250143	18130.6	0.00203299	17721.3	0.00110969		9186.01	1.73162e-05	5801.56	0.00145646	9938.67	-0.00902635
1470.85	0.147428	1371.45	0.231644	2056.86	0.195129		7950.68	-0.00282681	18153.8	0.00235653	17744.5	0.00143468		9186.01	-0.000307321	5801.56	0.00113182	9938.67	-0.00935024
1470.87	0.14703	1371.45	0.231245	2056.86	0.194731		7974.15	-0.00119952	18153.8	0.00203263	17744.5	0.00111004		9186.01	-0.000631959	5824.74	0.00210574	9938.67	-0.00967413
1470.88	0.146632	1371.45	0.230846	2061.72	0.19513		7974.1	-0.00152491	18177	0.00235617	17767.7	0.00143503		9209.19	0.000341599	5824.74	0.0017811	9938.67	-0.00999802
1470.89	0.146234	1371.45	0.230447	2061.72	0.194732		7974.05	-0.00185029	18177	0.00203228	17767.7	0.0011104		9209.19	1.69614e-05	5824.74	0.00145646	9961.87	0.00166206
1470.9	0.145836	1371.45	0.230048	2066.57	0.195927		7973.99	-0.00217568	18200.2	0.00267971	17790.9	0.00143539		9209.19	-0.000307676	5824.74	0.00113182	9961.87	0.00133817
1470.91	0.145438	1371.45	0.229649	2066.57	0.195529		7973.94	-0.00250107	18200.2	0.00235582	17790.9	0.00111075		9209.19	-0.000632314	5847.92	0.00210574	9961.87	0.00101428
1470.93	0.145039	1371.45	0.22925	2066.57	0.195131		7973.88	-0.00282646	18200.2	0.00203193	17814.1	0.00143574		9232.37	1.66066e-05	5847.92	0.0017811	9961.87	0.000690388
1470.94	0.144641	1371.45	0.228851	2071.43	0.196724		7997.36	-0.00119916	18223.4	0.00235546	17814.1	0.00111111		9232.37	-0.000308031	5847.92	0.00145646	9961.87	0.000366497
1470.95	0.144243	1371.45	0.228453	2071.43	0.196326		7997.31	-0.00152455	18223.4	0.00203157	17837.4	0.0014361		9232.37	-0.000632669	5847.92	0.00113182	9961.87	4.26055e-05
1470.96	0.143845	1371.45	0.228054	2071.43	0.195928		7997.25	-0.00184994	18246.6	0.00235511	17837.3	0.00111146		9255.55	0.000340889	5871.1	0.00210574	9961.87	-0.000281286
1470.97	0.143447	1371.45	0.227655	2076.29	0.197919		8020.51	-0.00152419	18246.6	0.00203122	17860.6	0.00143645		9255.55	1.62518e-05	5871.1	0.0017811	9961.87	-0.000605177
1470.98	0.143049	1371.45	0.227256	2076.29	0.197521		8020.46	-0.00184958	18269.8	0.00235475	17860.5	0.00111182		9255.55	-0.000308386	5871.1	0.00145646	9961.87	-0.000929068
1471	0.142651	1371.45	0.226857	2076.29	0.197123		8043.66	-0.00184923	18269.8	0.00203086	17883.8	0.00143681		9255.55	-0.000633023	5871.1	0.00113182	9961.87	-0.00125296
1471.01	0.142253	1371.45	0.226458	2076.29	0.196725		8043.61	-0.00217461	18293	0.0023544	17883.7	0.00111217		9278.73	0.000340535	5894.29	0.00210574	9961.87	-0.00157685
1471.02	0.141855	1371.45	0.226059	2081.14	0.199114		8066.82	-0.00217426	18293	0.00203051	17907	0.00143717		9278.73	1.5897e-05	5894.29	0.0017811	9961.87	-0.00190074
1471.03	0.141457	1371.45	0.22566	2081.14	0.198716		8090.02	-0.0021739	18316.2	0.00235404	17906.9	0.00111253		9278.73	-0.000308741	5894.29	0.00145646	9961.87	-0.00222463
1471.04	0.141059	1371.45	0.225261	2081.14	0.198318		8089.97	-0.00249929	18316.2	0.00203015	17930.2	0.00143752		9278.73	-0.000633378	5894.29	0.00113182	9961.87	-0.00254852
1471.05	0.140661	1371.45	0.224863	2081.14	0.19792		8113.93	0.0020565	18339.4	0.00235369	17930.1	0.00111288		9301.92	0.00034018	5917.47	0.00210574	9961.87	-0.00287242
1471.07	0.140263	1371.45	0.224464	2081.14	0.197522		8113.87	0.00173111	18339.4	0.0020298	17953.4	0.00143788		9301.92	1.55422e-05	5917.47	0.0017811	9961.87	-0.00319631
1471.08	0.139865	1371.45	0.224065	2086	0.201504		8113.82	0.00140572	18362.6	0.00235334	17953.3	0.00111324		9301.92	-0.000309095	5917.47	0.00145646	9961.87	-0.0035202
1471.09	0.139467	1371.45	0.223666	2086	0.201106		8113.77	0.00108034	18362.6	0.00202944	17976.6	0.00143823		9301.92	-0.000633733	5917.47	0.00113182	9961.87	-0.00384409
1471.1	0.139069	1371.45	0.223267	2086	0.200708		8113.71	0.000754948	18385.8	0.00235298	17976.5	0.00111359		9325.1	1.51874e-05	5917.47	0.000807186	9961.87	-0.00416798
1471.11	0.138671	1371.45	0.222868	2086	0.20031		8113.66	0.00042956	18385.8	0.00202909	17999.8	0.00143859		9325.1	-0.00030945	5917.47	0.000482549	9961.87	-0.00449187
1471.13	0.138273	1371.45	0.222469	2086	0.199912		8113.61	0.000104171	18409	0.00235263	17999.7	0.00111395		9325.1	-0.000634088	5940.65	0.00210574	9961.87	-0.00481576
1471.14	0.137875	1371.45	0.22207	2086	0.199513		8113.55	-0.000221217	18409	0.00202874	18023	0.00143894		9348.28	0.00033947	5940.65	0.0017811	9961.87	-0.00513966
1471.15	0.137477	1371.45	0.221671	2086	0.199115		8113.5	-0.000546605	18432.3	0.00235227	18023	0.0011143		9348.28	1.48326e-05	5940.65	0.00145646	9961.87	-0.00546355
1471.16	0.137079	1371.45	0.221272	2086	0.198717		8113.45	-0.000871993	18432.3	0.00202838	18046.2	0.0014393		9348.28	-0.000309805	5940.65	0.00113182	9961.87	-0.00578744
1471.17	0.136681	1371.45	0.220874	2090.86	0.204292		8113.39	-0.00119738	18455.5	0.00235192	18046.2	0.00111466		9348.28	-0.000634443	5940.65	0.000807186	9961.87	-0.00611133
1471.18	0.136282	1371.45	0.220475	2090.86	0.203893		8113.34	-0.00152277	18455.5	0.00202803	18069.4	0.00143965		9371.46	0.000339115	5940.65	0.000482549	9961.87	-0.00643522
1471.2	0.135884	1371.45	0.220076	2090.86	0.203495		8113.28	-0.00184816	18478.7	0.00235156	18069.4	0.00111501		9371.46	1.44778e-05	5963.83	0.00275501	9961.87	-0.00675911
1471.21	0.135486	1371.45	0.219677	2090.86	0.203097		8113.23	-0.00217355	18478.7	0.00202767	18092.6	0.00144001		9371.46	-0.00031016	5963.83	0.00243037	9961.87	-0.007083
1471.22	0.135088	1371.45	0.219278	2090.86	0.202699		8113.18	-0.00249893	18501.9	0.00235121	18092.6	0.00111537		9394.64	0.000338761	5963.83	0.00210574	9961.87	-0.00740689
1471.23	0.13469	1371.45	0.218879	2090.86	0.202301		8113.12	-0.00282432	18501.9	0.00202732	18115.8	0.00144036		9394.64	1.4123e-05	5963.83	0.0017811	9961.87	-0.00773079
1471.24	0.134292	1371.45	0.21848	2090.86	0.201903		8113.07	-0.00314971	18525.1	0.00235086	18115.8	0.00111572		9394.64	-0.000310515	5963.83	0.00145646	9961.87	-0.00805468
1471.25	0.133894	1371.45	0.218081	2090.86	0.201505		8113.02	-0.0034751	18525.1	0.00202696	18139	0.00144072		9394.64	-0.000635152	5963.83	0.00113182	9961.87	-0.00837857
1471.27	0.133496	1371.45	0.217682	2090.86	0.201107		8112.96	-0.00380049	18548.3	0.0023505	18139	0.00111608		9417.82	0.000338406	5963.83	0.000807186	9961.87	-0.00870246
1471.28	0.133098	1371.45	0.217284	2090.86	0.200709		8112.91	-0.00412587	18548.3	0.00202661	18162.2	0.00144107		9417.82	1.37682e-05	5963.83	0.000482549	9961.87	-0.00902635
1471.29	0.1327	1371.45	0.216885	2090.86	0.200311		8112.86	-0.00445126	18571.5	0.00235015	18162.2	0.00111643		9417.82	-0.000310869	5987.01	0.00275501	9961.87	-0.00935024
1471.3	0.132302	1371.45	0.216486	2095.71	0.205089		8112.8	-0.00477665	18571.5	0.00202626	18185.5	0.00144143		9417.82	-0.000635507	5987.01	0.00243037	9961.87	-0.00967413
1471.31	0.131904	1371.45	0.216087	2095.71	0.204691		8112.75	-0.00510204	18594.7	0.00234979	18185.4	0.00111679		9441	0.000338051	5987.01	0.00210574	9961.87	-0.00999802
1471.32	0.131506	1371.45	0.215688	2095.71	0.204292		8112.69	-0.00542743	18594.7	0.0020259	18208.7	0.00144178		9441	1.34134e-05	5987.01	0.0017811	9961.87	-0.0103219
1471.34	0.131108	1371.45	0.215289	2095.71	0.203894		8112.64	-0.00575282	18617.9	0.00202555	18208.6	0.00111714		9441	-0.000311224	5987.01	0.00145646	9985.08	0.00166206
1471.35	0.13071	1371.45	0.21489	2095.71	0.203496		8112.59	-0.0060782	18641.1	0.00202519	18231.9	0.00144214		9441	-0.000635862	5987.01	0.00113182	9985.08	0.00133817
1471.36	0.130312	1371.45	0.214491	2095.71	0.203098		8112.53	-0.00640359	18664.3	0.00202484	18255.1	0.00144249		9464.18	1.30587e-05	5987.01	0.000807186	9985.08	0.00101428
1471.37	0.129914	1371.45	0.214092	2100.57	0.20509		8112.48	-0.00672898	18664.3	0.00170095	18278.3	0.00144285		9464.18	-0.000311579	5987.01	0.000482549	9985.08	0.000690388
[truncated: 19,787 more rows]

## Sheet: Fig. 3e
Time (s)	E (V)
0	0.01174
2	0.00979
4	0.00824
6	0.00715
8	0.00582
10	0.00477
12	0.0044
14	0.00446
16	0.0047
18	-0.00107
[truncated: 44,927 more rows]

## Sheet: Fig. 3h
Time (s)	Freq (KHz)
[truncated: 1,165 more rows]

[truncated: 22 more sheets: Fig. 3i, Fig. 3j, Fig. 3k, Fig. 4b, Fig. 4c, Fig. 4d, Supplementary Fig. 1, Supplementary Fig. 2, Supplementary Fig. 3, Supplementary Fig. 4, Supplementary Fig. 5, Supplementary Fig. 6, Supplementary Fig. 7, Supplementary Fig. 8, Supplementary Fig. 9, Supplementary Fig. 10, Supplementary Fig. 11, Supplementary Fig. 12, Supplementary Fig. 13, Supplementary Fig. 14 …]
